# Supplementary material for: Using meta-predictions to identify experts in the crowd when past performance is unknown
Source: PLoS One. 2020 Apr 24;15(4):e0232058. doi: 10.1371/journal.pone.0232058 (PMC7182234; doi:10.1371/journal.pone.0232058)
Supplement: S1 File — (ZIP) [file pone.0232058.s003.zip]

Archive with 41 entries (35 files):
- AnalysisCode/
- AnalysisCode/AnalysisCode.m
- AnalysisCode/Figures/
- AnalysisCode/Files/
- AnalysisCode/Functions/
- AnalysisCode/R/
- AnalysisCode/Raws/
- AnalysisCode/readme.pdf
- AnalysisCode/Figures/Fig1.png
- AnalysisCode/Figures/Fig1.tif
- AnalysisCode/Figures/Fig1_CIs.csv
- AnalysisCode/Figures/Fig2&Table2_CIs.csv
- AnalysisCode/Figures/Fig2.png
- AnalysisCode/Figures/Fig2.tif
- AnalysisCode/Figures/Fig3.png
- AnalysisCode/Figures/Fig3.tif
- AnalysisCode/Figures/Fig3_CIs.csv
- AnalysisCode/Files/CVExtremisation.mat
- AnalysisCode/Files/GenPreds.mat
- AnalysisCode/Files/grdata.mat
- AnalysisCode/Functions/BSCORE.m
- AnalysisCode/Functions/colours.m
- AnalysisCode/Functions/CVExtremisation.m
- AnalysisCode/Functions/efunction.m
- AnalysisCode/Functions/fullfig.m
- AnalysisCode/Functions/GenPreds.m
- AnalysisCode/Functions/plotDatasets.m
- AnalysisCode/Functions/plotExtremisation.m
- AnalysisCode/Functions/plotMeanResultsFull.m
- AnalysisCode/Functions/preprocessData.m
- AnalysisCode/Functions/UNSCORE.m
- AnalysisCode/R/1.csv
- AnalysisCode/R/2.csv
- AnalysisCode/R/analyseData.R
- AnalysisCode/Raws/QuestionsList.xlsx
- AnalysisCode/Raws/r2a_rawdata.xlsx
- AnalysisCode/Raws/r2b_rawdata.xlsx
- AnalysisCode/Raws/r2c_rawdata.xlsx
- AnalysisCode/Raws/r2d_rawdata.xlsx
- AnalysisCode/Raws/r2e_rawdata.xlsx
- AnalysisCode/Raws/r2_outcomes.xlsx
