# Supplementary material for: Using meta-predictions to identify experts in the crowd when past performance is unknown
Source: PLoS One. 2020 Apr 24;15(4):e0232058. doi: 10.1371/journal.pone.0232058 (PMC7182234; doi:10.1371/journal.pone.0232058)
Supplement: S1 File — (ZIP) [file pone.0232058.s003.zip › AnalysisCode/AnalysisCode.m]

function AnalysisCode
cd(fileparts(mfilename('fullpath'))) % setting folder to current function folder
addpath(genpath(fileparts(which(mfilename)))); % adding all subfolders to path
%% Grades 1-5 dataset
preprocessData % preprocess data from csv files
GenPreds % generates predictions for each model
CVExtremisation; % Cross validation analysis for figure S2
%% Plots
plotMeanResultsFull; % Figure 1
plotDatasets; % Figure 2
plotExtremisation; % Figure 3
% testAppendix2; % Figure S1
