# Supplementary material for: Using meta-predictions to identify experts in the crowd when past performance is unknown
Source: PLoS One. 2020 Apr 24;15(4):e0232058. doi: 10.1371/journal.pone.0232058 (PMC7182234; doi:10.1371/journal.pone.0232058)
Supplement: S1 File — (ZIP) [file pone.0232058.s003.zip › AnalysisCode/Figures/Fig1_CIs.csv]

Mean_Individual	Mean_Individual_Ext	Simple_Average	Simple_Average_Ext	PCS	PCS_Ext	Minimal_Pivoting	Minimal_Pivoting_Ext
[13.14, 15.46]	[16.96, 19.65]	[5.72, 7.72]	[4.95, 7.64]	[4.01, 6.65]	[5.56, 9.53]	[3.43, 5.04]	[2.47, 4.47]
14.3231078578716	18.2983144921394	6.7414308363766	6.26184158422813	5.23271478670022	7.43615555092769	4.26856063318527	3.42786810594809
