# Supplementary material for: Using meta-predictions to identify experts in the crowd when past performance is unknown
Source: PLoS One. 2020 Apr 24;15(4):e0232058. doi: 10.1371/journal.pone.0232058 (PMC7182234; doi:10.1371/journal.pone.0232058)
Supplement: S1 File — (ZIP) [file pone.0232058.s003.zip › AnalysisCode/Figures/Fig2&Table2_CIs.csv]

Model	Difficulty_1	Difficulty_2	Difficulty_3	Difficulty_4	Difficulty_5
Mean individual	[11.22, 15.58]	[14.44, 19.65]	[12.79, 18.19]	[7.93, 13.89]	[12.04, 16.79]
Extremised mean individual	[12.97, 18.48]	[17.32, 23.78]	[16.9, 23.08]	[13.16, 19.23]	[16.49, 22.04]
Simple average	[3.62, 6.95]	[6.25, 10.44]	[5.63, 10.23]	[1.06, 6.78]	[5.24, 9.59]
Extremised simple average	[-0.85, 3.03]	[3.54, 9.75]	[5.86, 11.57]	[3.23, 9.38]	[5.79, 12.72]
P''_c_s	[0.47, 6.11]	[3.02, 8.98]	[3.66, 8.49]	[0.53, 6.75]	[5.42, 12.03]
Extremised P''_c_s	[-1.01, 6.63]	[2.32, 11.16]	[5.07, 13.25]	[3.73, 12.41]	[7.69, 18.29]
Minimal pivoting	[1.44, 3.94]	[3.61, 6.8]	[3.2, 6.89]	[-0.17, 4.53]	[3.68, 7.22]
Extremised minimal pivoting	[-2.23, 0.47]	[0.8, 5.11]	[2.88, 6.88]	[1.87, 6.5]	[3.75, 9.47]
