# Supplementary material for: Using meta-predictions to identify experts in the crowd when past performance is unknown
Source: PLoS One. 2020 Apr 24;15(4):e0232058. doi: 10.1371/journal.pone.0232058 (PMC7182234; doi:10.1371/journal.pone.0232058)
Supplement: S1 File — (ZIP) [file pone.0232058.s003.zip › AnalysisCode/Figures/Fig3_CIs.csv]

Mean_Individual	Simple_Average	PCS	Minimal_Pivoting
[13.1, 15.32]	[4.66, 6.94]	[3.91, 6.65]	[2.33, 4.01]
14.2629509765602	5.79403097656022	5.19275097656023	3.15019097656022
