# Supplementary material for: Using meta-predictions to identify experts in the crowd when past performance is unknown
Source: PLoS One. 2020 Apr 24;15(4):e0232058. doi: 10.1371/journal.pone.0232058 (PMC7182234; doi:10.1371/journal.pone.0232058)
Supplement: S1 File — (ZIP) [file pone.0232058.s003.zip › AnalysisCode/Functions/colours.m]

function cm=colours(type)
% if type~=1, use alternative colours
%% generates colour matrix
if nargin==0
    type=1;
end
if type==1
    c{1}=[74 240 208]; % Turqoise
    c{numel(c)+1}=[255 198 70]; % orange
    c{numel(c)+1}=[140 212 100]; % lime green
    c{numel(c)+1}=[255 142 255]; % pink
    c{numel(c)+1}=[75 175 255]; %light blue
    c{numel(c)+1}=[225 40 40]; % red
    c{numel(c)+1}=[118 52 205]; % purple
    c{numel(c)+1}=[0 102 0]; % Green
    c{numel(c)+1}=[64 249 209]; % Turqoise
    c{numel(c)+1}=[0 0 0]; % Black
    c{numel(c)+1}=[255 0 127]; % Magenta
    c{numel(c)+1}=[243 129 129]; % Tomato
    c{numel(c)+1}=[252	227	138]; % Banana
    c{numel(c)+1}=[149	225	211]; % dark turqoise
elseif type==2
    c{1}=[51 153 255]; %light blue
    c{2}=[255 128 0]; % orange
    c{3}=[255 30 30]; % red
    c{4}=[178 102 255]; % purple
    c{5}=[90 212 60]; % lime green
    c{6}=[255 102 255]; % pink
    c{7}=[255 220 0]; % medium yellow
    c{8}=[0 0 255]; % Dark blue
    c{9}=[0 102 0]; % Green
    c{10}=[64 249 208]; % Turqoise
    c{11}=[0 0 0]; % Black
    c{12}=[255 0 127]; % Magenta
    c{13}=[243 129 129]; % Tomato
    c{14}=[252	227	138]; % Banana
    c{15}=[234	255	208]; % pale cream
    c{16}=[149	225	211]; % dark turqoise
elseif type==3 %gradient
    c{1}=[195 195 195]; %
    c{numel(c)+1}=[165 165 165];
    c{numel(c)+1}=[145 145 145]; %
    c{numel(c)+1}=[125 125 125]; %
    c{numel(c)+1}=[100 100 100]; %
    c{numel(c)+1}=[80 80 80]; %
    c{numel(c)+1}=[55 55 55]; %
elseif type==4 % desaturated colours
    c{1}=[242, 224, 144]; %
    c{numel(c)+1}=[221, 119, 136]; %
    c{numel(c)+1}=[102, 119, 153]; %
    c{numel(c)+1}=[142, 168, 116]; %
    c{numel(c)+1}=[132, 115, 132]; %
    c{numel(c)+1}=[241, 173, 139]; %
    c{numel(c)+1}=[104, 121, 121]; %
elseif type==5 % extended gradient
    c{1}=[225 225 225]; %
    c{numel(c)+1}=[205 205 205]; %
    c{numel(c)+1}=[185 185 185]; %
    c{numel(c)+1}=[165 165 165]; %
    c{numel(c)+1}=[145 145 145]; %
    c{numel(c)+1}=[125 125 125]; %
    c{numel(c)+1}=[100 100 100]; %
    c{numel(c)+1}=[80 80 80]; %
    c{numel(c)+1}=[65 65 65]; %
    c{numel(c)+1}=[55 55 55]; %
    c{numel(c)+1}=[40 40 40]; %
elseif type==6 % desaturated colours
    c{1}=[242, 224, 144]; % yellow
    c{numel(c)+1}=[241, 173, 139]; % cream
    c{numel(c)+1}=[221, 119, 136]; % red
    c{numel(c)+1}=[142, 168, 116]; % green
    c{numel(c)+1}=[102, 119, 153]; % blue
    c{numel(c)+1}=[132, 115, 132]; % grey purplish
    c{numel(c)+1}=[104, 121, 121]; % purple
elseif type==7 % rainbow
    c{1}=[255 220 15]; % light medium yellow
    c{2}=[255 128 0]; % orange
    c{3}=[255 60 60]; % red
    c{4}=[90 212 60]; % lime green
    c{5}=[51 153 255]; %light blue
    c{6}=[60 60 250]; % dark blue
    c{7}=[100 30 175]; % purple
    c{8}=[255 102 255]; % pink
    c{9}=[0 102 0]; % Green
    c{10}=[64 249 208]; % Neon turqoise
    c{11}=[0 0 0]; % Black
    c{12}=[255 0 127]; % Magenta
    c{13}=[243 129 129]; % Tomato
    c{14}=[252	227	138]; % Banana
    c{15}=[234	255	208]; % pale cream
    c{16}=[149	225	211]; % light turqoise ??
end
for i=1:numel(c)
    cm(i,:)=c{i}./255;
end
end
