# Supplementary material for: Using meta-predictions to identify experts in the crowd when past performance is unknown
Source: PLoS One. 2020 Apr 24;15(4):e0232058. doi: 10.1371/journal.pone.0232058 (PMC7182234; doi:10.1371/journal.pone.0232058)
Supplement: S1 File — (ZIP) [file pone.0232058.s003.zip › AnalysisCode/Functions/CVExtremisation.m]

function CVExtremisation
% Used for fitting the extremised UM MP and PCS algorithms using the range of 
% "a" parameters on a question-by-question basis
%% Inputs
a=0:.01:10; % range of parameters to test
%% Cross validation
load(fullfile('.','Files','GenPreds.mat'),'preds'); % load data
preds=preds(:,1:2:9); % retrieving predictions from original non-extremised algorithms
iScore=NaN(size(preds,1),numel(a)); UMscore=iScore; MPscore=iScore; PCSscore=iScore; MPWscore=iScore;
for i=1:size(preds,1) % for each event
    f=preds; f(i,:)=[]; % saving training set
    for j=1:numel(a)
        % average score of the each model across all training events
        % using each extremisation parameter
        iScore(i,j)=nanmean(BSCORE(round(efunction(f(:,1),a(j)),2)));
        UMscore(i,j)=nanmean(BSCORE(round(efunction(f(:,2),a(j)),2)));
        MPscore(i,j)=nanmean(BSCORE(round(efunction(f(:,3),a(j)),2)));
        PCSscore(i,j)=nanmean(BSCORE(round(efunction(f(:,4),a(j)),2)));
        MPWscore(i,j)=nanmean(BSCORE(round(efunction(f(:,5),a(j)),2)));
    end
    disp(i)
end
%% Finding best scores on training set
for i=1:size(preds,1)
    [~,ibest(i)]=max(iScore(i,:));
    [~,UMbest(i)]=max(UMscore(i,:));
    [~,MPbest(i)]=max(MPscore(i,:));
    [~,PCSbest(i)]=max(PCSscore(i,:));
    [~,MPWbest(i)]=max(MPWscore(i,:));
end
%% Applying optimised parameters for each question and for each algorithm
for i=1:size(preds,1) % for each event, tpreds is the prediction for the test event
    tpreds(i,1)=round(efunction(preds(i,1),a(ibest(i))),2);
    tpreds(i,2)=round(efunction(preds(i,2),a(UMbest(i))),2);
    tpreds(i,3)=round(efunction(preds(i,3),a(MPbest(i))),2);
    tpreds(i,4)=round(efunction(preds(i,4),a(PCSbest(i))),2);
    tpreds(i,5)=round(efunction(preds(i,5),a(MPWbest(i))),2);
end
save(fullfile('.','Files','CVExtremisation.mat'),'tpreds','preds') % saving output
