# Supplementary material for: Using meta-predictions to identify experts in the crowd when past performance is unknown
Source: PLoS One. 2020 Apr 24;15(4):e0232058. doi: 10.1371/journal.pone.0232058 (PMC7182234; doi:10.1371/journal.pone.0232058)
Supplement: S1 File — (ZIP) [file pone.0232058.s003.zip › AnalysisCode/Functions/efunction.m]

function mfs=efunction(mfs,a)
% mfs = forecasts
% a = extremisation strength
%% Transforming mean forecasts
if nargin==1
    a=2.5;
end
mfs=(mfs.^a)./((mfs.^a)+((1-mfs).^a));
