# Supplementary material for: Using meta-predictions to identify experts in the crowd when past performance is unknown
Source: PLoS One. 2020 Apr 24;15(4):e0232058. doi: 10.1371/journal.pone.0232058 (PMC7182234; doi:10.1371/journal.pone.0232058)
Supplement: S1 File — (ZIP) [file pone.0232058.s003.zip › AnalysisCode/Functions/fullfig.m]

function [ h ] = fullfig(varargin)
%FULLFIG creates a full-screen figure. 
% 
%% Syntax 
% 
% fullfig
% fullfig('PropertyName',propertyvalue,...)
% fullfig(h)
% fullfig(...,'Border',BorderPercentage) 
% h = fullfig(...)
% 
%% Description 
%
% fullfig creates a new full-screen graphics figure.  This automatically becomes the
% the current figure and raises it above all other figures on the screen until a 
% new figure is either created or called.
% 
% fullfig('PropertyName',propertyvalue,...) creates a new figure object using the values 
% of the properties specified. For a description of the properties, see Figure Properties. 
% MATLAB uses default values for any properties that you do not explicitly define as arguments.
% 
% fullfig(h) does one of two things, depending on whether or not a figure with handle h 
% exists. If h is the handle to an existing figure, fullfig(h) makes the figure identified
% by h the current figure, makes it visible, makes it full-screen, applies a Border if a Border
% is specified, and raises the figure above all other figures on the screen. The current 
% figure is the target for graphics output. If h is not the handle to an existing figure, but 
% is an integer, fullfig(h) creates a figure and assigns it the handle h. fullfig(h) where h 
% is not the handle to a figure, and is not an integer, is an error.
% 
% fullfig(...,'Border',BorderPercentage) creates a Border between the perimeter of the figure
% and the perimeter of your screen. BorderPercentage must be in the range of 0 to 50, and can 
% be a scalar value to apply the same percentage value to the width and height of the figure, 
% or a two-element vector to apply different Borders in the x- and y- directions, respectively. 
%
% h = fullfig(...) returns the handle to the figure object.
% 
%% Author Info
% This function was written by Chad A. Greene (www.chadagreene.com) of the
% University of Texas Institute for Geophysics in sunny Austin, Texas, 
% October 2014.
% 
% See also: figure, Figure Properties, clf, close, axes

% Set defaults: 
bufx = 0; 
bufy = 0; 
NewFigure = true; 
SpecifiedNewFigureNumber = false; 

% If the first input argument is a handle of a current figure, don't create a new figure: 
if nargin>0 
    if ishandle(varargin{1})
        NewFigure = false; 
        h = varargin{1}; 
        varargin(1)=[]; 
    else
        % If the first input argument seems like it might be a figure handle, but isn't a handle 
        % of a current figure, create a new figure with the user-specified handle. 
        if isnumeric(varargin{1})==1
            SpecifiedNewFigureNumber = true; 
            h = varargin{1}; 
            varargin(1)=[]; 
        end
    end   
end

% Get Border preferences: I originally called this a buffer, but border is more intuitive. Accept either: 
tmp = strncmpi(varargin,'bor',3)|strncmpi(varargin,'buf',3); 
if any(tmp)
    Border = varargin{find(tmp)+1}; 
    tmp(find(tmp)+1)=1; 
    varargin = varargin(~tmp); 
    assert(isnumeric(Border)==1,'Border value must be numeric.')
    assert(numel(Border)<3,'Border must be a scalar or two-element vector.')
    assert(any(Border>=50)==0,'Border value cannot exceed 50 percent.') 
    assert(any(Border<0)==0,'Border value cannot be less than zero percent.') 
    
    if isscalar(Border)
        bufx = Border/100; 
        bufy = Border/100; 
    else
        bufx = Border(1)/100; 
        bufy = Border(2)/100; 
    end
end

% Create new figure or change old one: 
if NewFigure
    if SpecifiedNewFigureNumber
        h = set(h,'units','normalized','outerposition',[bufx bufy 1-2*bufx 1-2*bufy],varargin{:});
    else
        h = figure('units','normalized','outerposition',[bufx bufy 1-2*bufx 1-2*bufy],varargin{:}); 
    end
else
    set(h,'units','normalized','outerposition',[bufx bufy 1-2*bufx 1-2*bufy],varargin{:}); 
end
    

% Clean up:
if nargout==0
    clear h
end


end
