# Supplementary material for: Using meta-predictions to identify experts in the crowd when past performance is unknown
Source: PLoS One. 2020 Apr 24;15(4):e0232058. doi: 10.1371/journal.pone.0232058 (PMC7182234; doi:10.1371/journal.pone.0232058)
Supplement: S1 File — (ZIP) [file pone.0232058.s003.zip › AnalysisCode/Functions/GenPreds.m]

function GenPreds
%% Generate Predicitons
% Generates probabilistic predictions for each model and each event
seed=0; % setting randomisation seed
files={'grdata.mat'}; % output filename
results=[];
o=[];
for iter=1:numel(files)
    rng(seed,'twister'); 
    load(files{iter},'forecasts','outcomes','pp'); % loading data
    %% Mean individual forecasts
    miScore=nanmean(BSCORE(forecasts),2);
    %% Extremised individual forecasts
    emiScore=nanmean(BSCORE(efunction(forecasts)),2);
    %% Unweighted Mean
    UWMscore=BSCORE(nanmean(forecasts,2));
    %% Extremised unweighted mean
    eScore=BSCORE(efunction(nanmean(forecasts,2)));
    %% Probability SP
    f=forecasts; f(outcomes==0,:)=1-f(outcomes==0,:);
    diff=abs(f-pp); % abs differences between vote and meta-predictions
    diff=diff./nansum(diff,2); % normalise
    pSPscore=BSCORE(nansum(diff.*forecasts,2));
    %% Extremised probability SP
    pSPpreds=nansum(diff.*forecasts,2);
    ePSPscore=BSCORE(efunction(pSPpreds));
    %% Minimal Pivoting Model
    tf=nanmean(forecasts,2); tf(outcomes==0)=1-tf(outcomes==0);
    p=tf-nanmean(pp,2);
    mpScore=tf+(p);
    mpScore(mpScore<0)=0;
    mpScore(mpScore>1)=1; mfs= mpScore;
    mpScore=BSCORE(mpScore,outcomes);
    %% Extremised Minimal Pivoting Model
    empScore=BSCORE(efunction(mfs),outcomes);
    %% Compiling and Saving results
    scores=[miScore, emiScore, UWMscore, eScore, mpScore, empScore, pSPscore, ePSPscore];
    %% Combining multiple datasets
    results=[results; scores];
    o=[o; outcomes];
end
outcomes=o;
preds=UNSCORE(results); % returning original predictions for each algorithm
save(fullfile('.','Files',sprintf('%s.mat',mfilename)),'results','outcomes','files','preds')
%% Please ensure you have manually run the R analyseData file to generate PCS predictions beforehand
%% Add PCS preds
load(fullfile('.','Files',sprintf('%s.mat',mfilename)),'outcomes','preds')
p=table2cell(readtable('1_preds.xlsx','ReadVariableNames',0));
p=cellfun(@str2num,p);
preds=[preds(:,1:4),p',efunction(p'),preds(:,5:8)];
results=BSCORE(preds);
save(fullfile('.','Files',sprintf('%s.mat',mfilename)),'results','outcomes','preds')
