# Supplementary material for: Using meta-predictions to identify experts in the crowd when past performance is unknown
Source: PLoS One. 2020 Apr 24;15(4):e0232058. doi: 10.1371/journal.pone.0232058 (PMC7182234; doi:10.1371/journal.pone.0232058)
Supplement: S1 File — (ZIP) [file pone.0232058.s003.zip › AnalysisCode/Functions/plotDatasets.m]

function plotDatasets
name={'Mean Individual','Simple Average',sprintf('%s%s%s%s','P','''''','c','s'),'Minimal Pivoting','MPW'};
edges=0:100:500;
%% Plots the results separately for each dataset
load(fullfile('.','Files','GenPreds.mat'),'results');
f=fullfig;
results=results(:,[1 4 5 8 10]); % Mean Ind., SA, PCS, MP, MW
for i=1:5
   res(i,:)=nanmean(results(edges(i)+1:edges(i+1),:));
   err(i,:)=nanstd(results(edges(i)+1:edges(i+1),:))./sqrt(100);
end
hold on;
c=colours(7);
hb = bar(res);
for i = 1:size(res,2)
    set(hb(i), 'FaceColor', c(i,:))
end
xticks([]);
ylim([60 100])
yticks(60:5:100)
pause(1)
for ib = 1:numel(hb)
    xData = hb(ib).XData+hb(ib).XOffset;
    errorbar(xData,res(:,ib),err(:,ib),'k.','MarkerSize',realmin,'LineWidth',2)
end
box on
ax=gca; ax.YGrid='on';
xticks(1:5)
xticklabels({1:1:5})
xlabel('Difficulty','FontWeight','bold');
ylabel('Transformed Brier Score','FontWeight','bold');
ylim([60 100]);
set(gca, 'FontSize', 22)
box on
ax=gca;
ax.YGrid='on';
hold off
legend(name,'Position',[0.71872 0.702541 0.128153 0.18541]);
%% Saving file
saveas(f,fullfile('.','Figures','Fig2.png'))
f.Color='w';
f=getframe(f);
colormap(f.colormap)
imwrite(f.cdata, fullfile('.','Figures','Fig2.tif'),'Resolution', 300);
%% Generate CIs
load('./Files/GenPreds.mat','results')
for j=1:size(results,2)-2 % for each comparison model
    for d=0:4 %  for each difficulty level
        rng(0,'twister')
        r=bootci(10000,@nanmean,results((d*100+1):(d*100+100),end)-results((d*100+1):(d*100+100),j));
        r=round(r,2)';
        ci{j,d+1}=[char(91) num2str(r(1)) ',' char(32) num2str(r(2)) char(93)];
    end
end
Difficulty_1=ci(:,1);
Difficulty_2=ci(:,2);
Difficulty_3=ci(:,3);
Difficulty_4=ci(:,4);
Difficulty_5=ci(:,5);
Model={'Mean individual','Extremised mean individual','Simple average','Extremised simple average',sprintf('%s%s_%s_%s','P','''''','c','s'),sprintf('Extremised %s%s_%s_%s','P','''''','c','s'),'Minimal pivoting','Extremised minimal pivoting'}';
t1=table(Model,Difficulty_1,Difficulty_2,Difficulty_3,Difficulty_4,Difficulty_5);
writetable(t1,fullfile('.','Figures','Fig2&Table1_CIs.csv'))
