# Supplementary material for: Using meta-predictions to identify experts in the crowd when past performance is unknown
Source: PLoS One. 2020 Apr 24;15(4):e0232058. doi: 10.1371/journal.pone.0232058 (PMC7182234; doi:10.1371/journal.pone.0232058)
Supplement: S1 File — (ZIP) [file pone.0232058.s003.zip › AnalysisCode/Functions/plotExtremisation.m]

function plotExtremisation
load(fullfile('.','Files','CVExtremisation.mat'),'tpreds')
load(fullfile('.','Files','GenPreds.mat'),'results')
results=results(:,2:2:10); % results using fixed parameter a = 2.5
tscore=BSCORE(tpreds); % results using CV optimised parameters
res=[nanmean(results); nanmean(tscore)]; % mean results
err=[nanstd(results); nanstd(tscore)]./sqrt(size(results,1)); % std err
%% Plots
res=res'; err=err';
f=fullfig; hold on
hb=bar(res);
c=colours(2);
for i=1:size(res,2)
    set(hb(i), 'FaceColor', c(3-i,:))
end
pause(1)
for ib = 1:numel(hb)
    xData = hb(ib).XData+hb(ib).XOffset;
    errorbar(xData,res(:,ib),err(:,ib),'k.','MarkerSize',realmin,'LineWidth',2)
end
xticks(1:size(results,2))
name={'Mean Individual','Simple Average',sprintf('%s%s_%s_%s','P','''''','c','s'),'Minimal Pivoting','MPW'};
xticklabels(name);
xlabel('Algorithm','FontWeight','bold');
ylabel('Transformed Brier Score','FontWeight','bold');
xlim([0.2 numel(name)+.8])
ylim([60 100])
yticks(60:5:100)
box on
ax=gca;
ax.YGrid='on';
set(gca, 'FontSize', 22)
hold off
legend({'Fixed','Optimised'},'location','NorthWest')
%% Saving file
saveas(f,fullfile('.','Figures','Fig3.png'))
f.Color='w';
f=getframe(f);
colormap(f.colormap)
imwrite(f.cdata, fullfile('.','Figures','Fig3.tif'),'Resolution', 300);
%% Generate CIs
for j=1:size(tscore,2)-1 % difference between the extremised MPW algorithm and each other algorithm
    rng(0,'twister')
    r=bootci(10000,@nanmean,results(:,5)-tscore(:,j)); % fixed MPW vs. optimised other algorithms
    r=round(r,2)';
    ci{1,j}=[char(91) num2str(r(1)) ',' char(32) num2str(r(2)) char(93)];
    ci{2,j}=nanmean(results(:,5)-tscore(:,j));
end
Mean_Individual=ci(:,1);
Simple_Average=ci(:,2);
PCS=ci(:,3);
Minimal_Pivoting=ci(:,4);
t1=table(Mean_Individual,Simple_Average,PCS,Minimal_Pivoting);
writetable(t1,fullfile('.','Figures','Fig3_CIs.csv'))
