# Supplementary material for: Using meta-predictions to identify experts in the crowd when past performance is unknown
Source: PLoS One. 2020 Apr 24;15(4):e0232058. doi: 10.1371/journal.pone.0232058 (PMC7182234; doi:10.1371/journal.pone.0232058)
Supplement: S1 File — (ZIP) [file pone.0232058.s003.zip › AnalysisCode/Functions/plotMeanResultsFull.m]

function plotMeanResultsFull
name={'Mean Individual','Simple Average',sprintf('%s%s_%s_%s','P','''''','c','s'),'Minimal Pivoting','MPW'};
%% Plot probability Weighting
load(fullfile('.','Files','GenPreds.mat'),'results','outcomes');
res=reshape(nanmean(results),2,5)';
err=reshape((nanstd(results)./sqrt(numel(outcomes))),2,5)';
f=fullfig;
hold on
hb=bar(res);
c=colours(2);
for i=1:size(res,2)
    set(hb(i), 'FaceColor', c(3-i,:))
end
pause(1)
for ib = 1:numel(hb)
    xData = hb(ib).XData+hb(ib).XOffset;
    errorbar(xData,res(:,ib),err(:,ib),'k.','MarkerSize',realmin,'LineWidth',2)
end
xticks(1:size(results,2))
xticklabels(name);
xlabel('Algorithm','FontWeight','bold');
ylabel('Transformed Brier Score','FontWeight','bold');
xlim([0.2 numel(name)+.8])
ylim([60 100])
yticks(60:5:100)
box on
ax=gca;
ax.YGrid='on';
set(gca, 'FontSize', 22)
hold off
legend({'Standard','Extremised'},'location','NorthWest')
%% Saving file
saveas(f,fullfile('.','Figures','Fig1.png'))
f.Color='w';
f=getframe(f);
colormap(f.colormap)
imwrite(f.cdata, fullfile('.','Figures','Fig1.tif'),'Resolution', 300);
%% Generate CIs
load('./Files/GenPreds.mat','results')
for j=1:size(results,2)-2 % difference between the extremised MPW algorithm and each other model
    rng(0,'twister')
    r=bootci(10000,@nanmean,results(:,end)-results(:,j));
    r=round(r,2)';
    ci{1,j}=[char(91) num2str(r(1)) ',' char(32) num2str(r(2)) char(93)];
    ci{2,j}=nanmean(results(:,end)-results(:,j));
end
Mean_Individual=ci(:,1);
Mean_Individual_Ext=ci(:,2);
Simple_Average=ci(:,3);
Simple_Average_Ext=ci(:,4);
PCS=ci(:,5);
PCS_Ext=ci(:,6);
Minimal_Pivoting=ci(:,7);
Minimal_Pivoting_Ext=ci(:,8);
t1=table(Mean_Individual,Mean_Individual_Ext,Simple_Average,Simple_Average_Ext,PCS,PCS_Ext,Minimal_Pivoting,Minimal_Pivoting_Ext);
writetable(t1,fullfile('.','Figures','Fig1_CIs.csv'))
