# Supplementary material for: Using meta-predictions to identify experts in the crowd when past performance is unknown
Source: PLoS One. 2020 Apr 24;15(4):e0232058. doi: 10.1371/journal.pone.0232058 (PMC7182234; doi:10.1371/journal.pone.0232058)
Supplement: S1 File — (ZIP) [file pone.0232058.s003.zip › AnalysisCode/Functions/preprocessData.m]

function preprocessData
%% Preprocesses data
s={'a','b','c','d','e'}; % for each of the 5 datasets
for i=1:5
    files{i}=sprintf('r2%s_rawdata.xlsx',s{i}); % generates name strings
end
for i=1:numel(s)
    bf=[]; pp=[]; forecasts=[]; po=[]; 
    data=xlsread(fullfile('.','Raws',files{i})); % read in data
    np=size(data,1); % number of people
    ne=size(data,2)/4; % number of events
    for q=1:ne %for each question
        bf(:,q)=data(:,4*(q-1)+1); % binary forecasts
        po(:,q)=data(:,4*(q-1)+2); % what percentage of other people do you think thought it was true?
        forecasts(:,q)=data(:,4*(q-1)+3); % probability forecasts
        pp(:,q)=data(:,4*(q-1)+4); % what is the average forecast of others?
    end
    bf=bf-1; % recoding binary forecasts
    %% Removing inconsistent forecasts
    idx1=(bf==1 & forecasts<50); % if they voted 1 and predicted p < .5
    idx2=(bf==0 & forecasts>50); % if they voted 0 and predicted p > .5
    bf(idx1 | idx2)=NaN;
    forecasts(idx1 | idx2)=NaN;
    po(idx1 | idx2)=NaN;
    pp(idx1 | idx2)=NaN;
    %% Combining data across datasets
    output(i,1:4)={bf,forecasts,po,pp};
end
output=cellfun(@(x) x+999,output,'un',0); % adding buffer to distinguish NaNs
bf=[]; pp=[]; forecasts=[]; po=[];
for i=1:numel(s) % diagonally concatenate datasets
   bf=blkdiag(bf,output{i,1}); 
   forecasts=blkdiag(forecasts,output{i,2});
   po=blkdiag(po,output{i,3});   
   pp=blkdiag(pp,output{i,4});
end
bf(bf==0)=NaN; bf=bf-999; % removing buffers to each type of response
forecasts(forecasts==0)=NaN; forecasts=forecasts-999; % removing buffers to each type of response
po(po==0)=NaN; po=po-999; % removing buffers to each type of response
pp(pp==0)=NaN; pp=pp-999; % removing buffers to each type of response
%% Cleaning probability forecasts
data2=xlsread(fullfile('.','Raws','r2_outcomes.xlsx')); % reading in outcomes
difficulty=data2(:,3); % 3rd column is difficulty
outcomes=data2(:,2); % 2nd column is outcomes
forecasts(:,outcomes==0)=100-forecasts(:,outcomes==0); % inverting events where outcome is false
forecasts=forecasts'./100; po=po'./100; pp=pp'./100; bf=bf'; %rearranging data
%% Reordering according to difficulty
[~,idx]=sort(difficulty);
bf=bf(idx,:);
forecasts=forecasts(idx,:);
po=po(idx,:);
pp=pp(idx,:);
outcomes=outcomes(idx);
%% Saving grades dataset pre-processed data
[~,order]=sort(nanmean(BSCORE(bf,outcomes))); %sort people by mean Accuracy
save(fullfile('.','Files','grdata.mat'),'bf','forecasts','outcomes','po','pp','order') % the probability forecast data has been trended
%% Saving forecasts for PCS model to run
forecasts(forecasts==0)=.001; % Getting rid of absolutes because PCS model uses logs
forecasts(forecasts==1)=1-.001; % Getting rid of absolutes because PCS model uses logs
xlswrite(fullfile('.','R','1.csv'),forecasts'); % saving forecasts then resetting values to non-censored original values
