# Supplementary material for: Using meta-predictions to identify experts in the crowd when past performance is unknown
Source: PLoS One. 2020 Apr 24;15(4):e0232058. doi: 10.1371/journal.pone.0232058 (PMC7182234; doi:10.1371/journal.pone.0232058)
Supplement: S1 File — (ZIP) [file pone.0232058.s003.zip › AnalysisCode/Functions/UNSCORE.m]

function preds=UNSCORE(scores)
%% Converts transformed Brier scores into probabilistic predictions
preds=1-(sqrt(100-scores))/10;
