# Supplementary material for: Using meta-predictions to identify experts in the crowd when past performance is unknown
Source: PLoS One. 2020 Apr 24;15(4):e0232058. doi: 10.1371/journal.pone.0232058 (PMC7182234; doi:10.1371/journal.pone.0232058)
Supplement: S1 File — (ZIP) [file pone.0232058.s003.zip › AnalysisCode/R/1.csv]

0.8	0.999	0.6	0.9	0.999	0.999	0.9	0.999	0.9	0.8	0.9	0.9	0.8	0.999	0.999	0.2	0.9	0.999	0.999	0.999
	0.999	0.8	0.91	0.89	0.999	0.04	0.999	0.18	0.6	0.999		0.62	0.95		0.9	0.76	0.7	0.26	0.999
0.999	0.999	0.94	0.55	0.999	0.999	0.91	0.999	0.5	0.83	0.93	0.999	0.76	0.999	0.999	0.88	0.98	0.98	0.94	0.999
0.24			0.2	0.02	0.05		0.87	0.75	0.95	0.19	0.63	0.999			0.95		0.82	0.17
0.3	0.999	0.3	0.09	0.08	0.2	1.00E-03	0.7	0.8	0.7		0.72	0.81	0.999		0.93	0.7	0.7	1.00E-03	0.2
0.999	0.96	0.19	0.6	0.999	0.999	0.999	0.999	0.04	0.999	0.81	0.93	0.999	0.999	0.999	0.999	0.999	0.92	0.55	0.999
0.999	0.91	0.5	0.82	0.999	0.94	0.83	0.999	0.999	0.8	0.77	0.999	0.53	1.00E-03	0.87	0.38	0.999	0.6	0.999	0.68
0.9	0.96	0.59	0.86	0.92	0.6	0.72	0.65	0.999	0.51	0.89	0.19	0.79	0.91	0.33	0.72	0.92	0.91	0.89	0.98
0.99	0.84		0.33	0.999	0.85		0.96	0.81	0.99	0.77	0.62	0.92	0.96	0.98	0.01	0.69	0.59	0.92	0.07
0.78	0.91		0.67	0.75	0.9	0.49		0.93	0.81			0.92	0.89	0.96		0.89	0.97		0.89
0.999	0.7	0.71	0.999	0.999	0.69	0.999	0.999	0.46	0.999	0.999	0.51	0.999	0.999	0.49		0.999	0.65	0.999	0.999
0.94	0.98	0.28		0.79		0.21		0.39	0.62	0.85		0.3		0.88	0.19			0.38	0.83
0.8	0.68	0.67	0.58	0.8	0.86	0.78	0.87	0.45	0.51	0.93	0.999	0.89	0.51	0.71	0.51	0.65	0.72	0.999	0.87
0.999	0.999	0.999	0.97	0.999	0.999	0.999	0.999	1.00E-03	0.999	0.999	0.999	0.999	0.999	0.999	1.00E-03	0.999	0.95	0.999	0.999
0.999	0.83		0.9	0.999	0.999	0.85	0.999	0.81	0.999	0.99		0.999	0.999	0.999	0.89	0.999	0.999	0.999	0.999
0.96	0.52	0.59	0.85	0.99	0.99	0.98	0.999	0.98	0.6	0.96	0.97	0.7	0.88	0.999	0.99	0.999	0.76		0.999
0.25	0.78	0.28	0.999	0.999	0.11	0.42	0.51	0.51	0.7		0.51	0.67	0.75		0.51	0.83	0.51		0.78
0.38		0.57	0.59	0.59	0.59			0.4	0.51	0.64	0.57	0.69			0.51			0.54
0.999	0.9	0.6	0.6	0.7	0.95	0.75	0.6	0.7	0.7	0.8	0.95	0.8	0.8	0.95	0.9	0.7	0.55	0.65	0.8
0.25	0.95	0.07	0.02	0.11	0.03	0.16	0.7	0.89	0.99	0.09	0.96	0.79			0.75		0.71
0.999	0.999	0.999	0.999	0.999	0.999	0.999	0.999	0.95	0.999	0.999	0.999	0.999	0.14	0.999	1.00E-03	0.999	0.999	0.999	0.999
0.999	0.9	0.85	0.3	0.999	0.999	0.8	0.98	0.75	0.98	0.98	0.65	0.9	0.999	0.999	0.6	0.999	0.999	0.999	0.999
0.999	0.999	0.9	0.95	0.999	0.999	0.19	0.999	0.999	0.91	0.999	0.95	0.93	0.999	0.999		0.999	0.999	0.999	0.999
	0.88	0.33	0.999	0.91	0.999	1.00E-03	0.9	0.79	0.76	1.00E-03	0.14		0.51	0.39		0.67	0.51	0.33
0.98	0.999	0.82	0.93	0.98	0.97	0.96	0.999	0.999	0.99	0.95	0.999	0.99	0.999	0.999	0.999	0.999	0.999	0.96	0.999
0.999	0.65	0.55	0.8	0.99	0.82	0.76	0.999	0.05	0.91	0.6	0.4	0.44	0.999	0.999	0.99	0.999	0.999	0.9	0.999
0.92	0.75		0.15	0.85	0.15	0.15	0.999	0.65	0.85	0.13	0.54	0.9	0.87		0.51	0.93	0.95
	0.33	0.63	0.36	0.999	0.999	0.84	0.29		0.83	0.94	0.999	0.86	0.71		0.33	0.999	0.32	0.61	0.48
0.65	0.62	0.27	0.22				0.8	0.9		0.15	0.83	0.28	0.93	0.19	0.79	0.62	0.66	0.17	0.22
0.999	0.999	0.999	0.8	0.999	0.999	0.999	0.95	0.9	0.95	0.8	0.999	0.95	0.8	0.95	0.999	0.8	0.999	0.6	0.999
0.87	0.83	0.88	0.999	0.999	0.999	0.999	0.999	0.82	0.99	0.98	0.51	0.3	0.999	0.999	0.999	0.999	0.95	0.95	0.999
	0.97					0.01	0.99	0.999	0.999		0.999	0.999	0.999	1.00E-03	0.999	0.999	0.999	0.89
	0.97		0.45	0.58	0.45	0.49	0.65	0.37	0.52	0.44	0.41			0.55	0.43		0.57	0.57	0.39
0.96	0.95	0.6	0.79	0.99	0.12	0.91	0.999	0.94	0.999	0.999	0.999	0.51	0.999	0.91		0.999	0.71	0.999	0.96
0.999	0.999	0.35	0.2	0.999	0.999	0.999	0.999	0.999	0.9	0.9	0.999	0.35	0.99	0.999	0.999	0.999	0.95	0.999	0.999
0.999	0.999	0.999	0.999	0.999	0.999	0.999	0.999	0.999	0.999	0.999	0.999	0.999	0.999	0.999	0.999	0.999	0.999	0.999	0.999
0.27	0.92	0.35	0.56	0.45		0.88	0.39	0.67	0.57	0.41	0.54	0.74					0.78		0.61
0.999	0.999	0.999	0.99	0.999	0.999	0.91	0.999	0.999	0.999	0.999	0.2	0.999	0.999	0.999	0.07	0.999	0.999	0.999	0.999
	0.93		0.03	0.03	0.01	0.02	0.97	0.98	0.96	0.02	0.97	0.98	0.97	0.03	0.96	0.98	0.98	0.01	0.04
0.999	0.999	0.999	0.999	0.999	0.999	0.9	0.999	0.9	0.93	0.999	0.999	0.999	0.999	0.999	0.75	0.999	0.999	0.999	0.999
0.15	0.93	0.17	0.15	0.25	0.22	0.26	0.84	0.84	0.84	0.16	0.98	0.81	0.9	0.26	0.85	0.3	0.82	0.16	0.21
0.999	0.999	0.999	0.95	0.999	0.999	0.95	0.999	0.95	0.999	0.999	0.999	0.75	0.95	0.999	0.999	0.999	0.999	0.999	0.999
0.7	0.79		0.77	0.999	0.999	0.37	0.97	0.97	0.94	0.999	0.999	0.74	0.97	0.999	0.18	0.999	0.75	0.95	0.99
1.00E-03	0.999	0.99	0.999	1.00E-03	0.18	0.7	0.3	0.9	0.5	0.999	0.47	0.999	0.999	0.97	0.03	0.999	0.9	0.89	0.95
0.76		0.26	0.23		0.19					0.25	0.34			0.999					0.75
0.86	0.63		0.74	0.9	0.64	0.87	0.8	0.8	0.76	0.78	0.97	0.84	0.999	0.999	0.17		0.999	0.95	0.99
0.05	0.79	0.09			0.07	0.12	0.84	0.84			0.999	0.999	0.84		0.75		0.98
0.92	0.75	0.68	0.87	0.76	0.75	0.74	0.88	0.81	0.8	0.7	0.999	0.77	0.31	0.72	0.95	0.86	0.85	0.75	0.87
	0.999	0.999	0.999	0.999	0.999	0.22	0.999	0.999	0.7	0.999	0.68	0.7	0.84	1.00E-03	0.999	0.999	0.999	0.999	1.00E-03
0.999	0.999	0.84			0.999	0.81	0.87	0.9	0.85	0.84		0.68	0.15	0.82	0.69	0.69	0.74	0.81	0.9
	0.88	0.06	0.76	0.74	0.8	0.69	0.54	0.9	0.6	0.94	0.999	0.58	0.999	0.84	0.54	0.39	0.8	0.96	0.26
0.999	0.87	0.95	0.25	0.999	0.83	0.84	0.22	0.76	0.9	0.999	0.75	0.76	0.72	0.999	0.2	0.91	0.68		0.14
			0.2	0.62	0.2	0.37	0.77		0.76	0.17					0.79	0.35	0.83		0.18
	0.61					0.3	0.64	0.81			0.44	0.6	0.59	0.26	0.85	0.82		0.47
0.72	0.9	0.75	0.7	0.04	0.76	0.12	0.91	0.94	0.9	0.75	0.94	0.94	0.24	0.06	0.94	0.22	0.24	0.07	0.05
	0.95		0.12	0.12	0.19	0.15	0.74	0.77	0.82	0.21	0.83	0.75	0.25	0.11	0.85	0.74	0.83	0.21	0.22
0.57	0.8	0.5	0.5	0.8	0.999	0.999	0.5	1.00E-03	0.5	0.5	0.95	0.999	0.95	0.999	1.00E-03	0.999	0.5	0.2	0.999
0.999	0.999		0.999	0.999	0.999	0.999	0.99	0.999	0.999	0.999	0.999	0.99	0.25	0.999	0.5	0.999	0.999	0.95	0.999
0.17	0.84	0.15	0.67	1.00E-03		0.08		0.95		0.03	0.93	0.22	0.98		0.999	0.96	0.99	0.01	0.03
	0.96	0.15		0.09		0.25		0.68	0.73		0.79	0.72			0.79	0.94	0.8	0.21
0.999	0.999	0.999	0.05	0.999	0.999	0.08	0.96	0.9	0.95	0.999	0.99	0.97	0.999	0.999	1.00E-03	0.999	0.88	0.999	0.999
0.83	0.81	0.78	0.76	0.84	0.84	0.81	0.72	0.85	0.87	0.85	0.82	0.86	0.87	0.86	0.81	0.81	0.76	0.84	0.85
0.25	0.999	0.19	0.86	0.32	0.97	0.01	0.999	0.999	0.99	0.999	0.91	0.999	0.99	0.84	0.11	0.07	0.91	0.91	0.87
	0.86	0.22	0.19	0.26	0.92	0.22	0.81	0.79	0.81	0.78	0.74	0.81	0.79	0.26	0.1	0.04	0.78	0.7	0.86
0.76	0.8	0.27	0.12	0.1	0.84	0.19	0.17	0.79	0.77	0.77	0.78	0.92	0.88	0.78	0.1	0.86	0.81	0.84	0.84
0.89	0.67	0.3	0.29	0.98	0.21	0.24	0.999	0.83	0.97	0.87	0.26	0.999	0.97	0.81	0.999	0.98	0.96	0.1	0.9
	0.999					0.03		0.97	0.999		0.94	0.97	0.999	0.03	0.999	0.99	0.97
0.999	0.999			0.999	0.6	0.91	0.999		0.999	0.75	0.62	0.999	0.999	0.999	0.32	0.999	0.81	0.999	0.999
0.999	0.9	0.999	0.81	0.999	0.999	0.78	0.999	0.999	0.999	0.999	0.8	0.999	0.999	0.999	0.95	0.999	0.999	0.999	0.999
	0.9					0.23			0.87		0.51	0.55	0.54			0.95	0.8		0.08
			0.81	0.67	0.02	0.88	0.98	0.06	0.97	1.00E-03	0.97	0.06			1.00E-03	0.99	0.99	0.01	0.96
0.96	0.98	0.91	0.87	0.98	0.96	0.02	0.92	0.95	0.96	0.99	0.93	0.96	0.999	0.07	0.91	0.96	0.99	0.96	0.999
0.999	0.31	0.96	0.92	0.5	0.77		0.93	0.5	0.51	0.999	0.51	0.99	0.999	0.69	0.5	0.999	0.58	0.999	0.77
0.6	0.47		0.2	0.26	0.2	0.36		0.76		0.28	0.81			0.22	0.74	0.74	0.63		0.22
0.36	0.77	0.15	0.2	0.2		0.21	0.999	0.93	0.86	0.19	0.999	0.88	0.51	0.93	0.999	0.82	0.79	0.25	0.75
0.8	0.9	0.69	0.73	0.69	0.75	0.66	0.79	0.89	0.73	0.94	0.85	0.77	0.84	0.12	0.24	0.72	0.84	0.74	0.77
0.06	0.88	0.11	0.09	0.1		0.15	0.78		0.88	0.15	0.9				0.93	0.91	0.9	0.1	0.12
	0.78				0.999						0.75	0.75			0.76		0.8
	0.79	0.07	0.35	0.32	0.36	0.33	0.61	0.6		0.16	0.42	0.6		0.23	0.59			0.36	0.3
	0.95	0.27		0.27	0.15	0.03	0.94	0.82	0.92	0.13	0.87	0.999	0.999	0.01	0.87	0.96	0.94	0.05	0.06
0.99	0.93	0.999	0.999	0.999	0.98	1.00E-03	0.83	0.91	0.87	0.97	0.07	0.85	0.89	0.01	0.999	0.99	1.00E-03	0.999	0.999
	0.81			0.55	0.74	0.8	0.82	0.72	0.76	0.71	0.79	0.78	0.33	0.34	0.32	0.31	0.3	0.57	0.61
		0.01	0.13	0.2					0.85		0.92	0.76	0.84		0.77	0.81	0.96	0.27	1.00E-03
0.99		0.93	1.00E-03	0.99	0.999	0.09	0.999	0.999	0.92	0.999	0.999	0.999	0.999	0.78	0.93	0.999	0.999	0.85	0.999
0.999	0.999		0.999	0.999	0.999	0.999	0.999	0.999	0.95	0.95	0.999	0.95	0.999	0.999	0.95	0.999	0.999	0.999	0.999
0.39	0.77	0.72	0.75	0.37	0.68	0.24	0.29	0.29	0.84	0.18	0.7	0.42	0.25	0.8	0.83	0.43	0.86	0.16	0.72
0.999	0.94	0.91	0.71	0.999	0.49	0.999	0.999	0.999	0.999	0.999	0.84	0.999	0.999	0.99	0.09	0.999	0.99	0.999	0.999
0.93	0.95	0.89	0.999	0.91	0.9		0.82	0.77		0.78	0.51	0.75	0.999	0.9	0.74	0.91	0.999	0.86	0.999
0.999	0.999	0.6	0.8	0.999	0.999	0.3	0.999	0.999	0.999	0.9	0.5	0.999	0.999	0.999	0.5	0.999	0.999	0.5	0.999
	1.00E-03	0.999	0.999			1.00E-03	0.999	0.22	0.999	0.999	0.57	0.17	0.999		0.999	0.999	0.999	0.999
																				0.14	0.75	0.86	0.51	0.74	0.98	0.92	0.93	0.89	0.35	0.16	1.00E-03	0.99	0.02	0.83	0.7		0.79		0.999
																				0.8	0.92	0.96	0.81	0.99	0.98	0.03	0.92	0.97	0.06	0.91	0.98	0.99	0.31	0.94	0.83	0.73	0.63	0.64	0.95
																						0.72	0.65	0.39	0.39			0.33	0.71	0.67		0.13	0.81	0.81	0.18	0.85	0.15	0.16	0.2
																				0.97		0.85	0.8	0.97	0.99	0.72	0.57	0.92	0.74	0.5	0.999	0.93	0.43	0.999	0.91	0.97	0.91	0.57	0.999
																				0.95	0.04	0.97	0.95	0.06	0.11	0.93	0.11	0.15	0.28	0.89	0.9	0.13	0.86	0.89	0.09	0.25	0.77	0.14	0.13
																				0.999	0.8	0.83	1.00E-03	0.999	0.999	0.69	0.999	0.999	0.999	0.79	0.81	0.999	0.66		0.999	0.26	0.66	0.45	0.999
																				1.00E-03	0.98	0.97	0.3	0.999	0.999	0.999	0.8	0.999	0.999	0.8	0.999	0.999		0.97	0.999	0.999	0.999	0.999	0.999
																				0.88	0.55	0.73	0.28	0.82	0.94	0.74	0.84	0.24	0.75	0.84	0.65	0.79	0.44	0.78		0.79	0.79		0.78
																				0.92		0.79	0.84	0.2	0.13	0.88	0.11	0.2	0.79		0.73	0.14		0.76	0.19		0.18
																				0.999	0.999	0.999	0.83	0.999	0.999	0.999	0.999	0.999	0.29	0.99	0.999	0.999	0.28	0.999	0.999	0.999	0.999	0.71	0.999
																				0.65	0.18	0.25	0.43	0.66	0.8	0.43	0.13		0.56	0.47	0.8	0.27		0.999		0.85	0.37		0.77
																				0.999		0.999	0.82	0.999	0.74	0.93	0.18	0.999	0.64	0.62	0.999	0.22	0.87	0.999	0.89	1.00E-03	0.82	0.25	0.999
																				0.81		0.97	0.81	0.82		0.85	0.19			0.81	0.91	0.49	0.81	0.53	0.5	0.81		0.13
																				0.65	0.7	0.91	0.8	0.9	0.98	0.8	0.4	0.15	0.66	0.29	0.81	0.999	0.7	0.86	0.83	0.82	0.4	0.7
																				0.92	0.08	0.96	0.95	0.08	0.07	0.93	0.68	0.05	0.95		0.94	0.04	0.95	0.96	0.04	0.95	0.04	0.07	0.03
																				0.98	0.06	0.93	0.92	0.01		0.96	0.1		0.91	0.94	0.86	0.02	0.95	0.99		0.89	0.02	0.12	0.06
																				0.69		0.66	0.73	0.32		0.97	0.44	0.68	0.73			0.42	0.85	0.6		0.83	0.31	0.32	0.19
																				0.82		0.96	0.82			0.93			0.92	0.999	0.83			0.999		0.91
																					0.05	0.93	0.89		0.06	0.94	0.03	0.07	0.96	0.92	0.9	0.11		0.9		0.92	0.09	0.07	0.08
																				0.999	0.999	0.999	0.999		0.999	0.9		0.95	0.999	0.999	0.85	0.3	1.00E-03	0.999	0.999	0.2	0.55	0.5	0.95
																					0.49			0.49	0.43		0.38	0.3	0.51	0.63	0.51	0.49	0.51	0.51		0.61	0.48	0.49	0.49
																					0.04	0.96	0.97	0.1	0.1			0.08	0.96	0.93		0.08	0.95	0.97	0.07	0.92	0.07	0.08	0.1
																				0.94		0.98	0.96	0.06	0.03	0.97	0.05			0.95	0.98	0.03	0.97			0.94	0.07	0.06	0.06
																				0.44			0.38	0.61		0.43											0.49	0.49	0.48
																				0.999	0.99	0.999	1.00E-03	0.999	0.999	0.17	0.999	0.999	0.04	0.54	0.7	0.999	0.57	0.999	0.999	0.91	0.999	0.44	0.999
																				0.999	0.999	0.999		0.999	0.999	0.5	0.1	0.999		0.999	0.999	0.999	0.3	0.999	0.999	0.999	0.999	0.999	0.999
																				0.46	0.65	0.83			0.61	0.76	0.34	0.27	0.4	0.55	0.67	0.4	0.41	0.37	0.56				0.58
																							0.99		0.04	0.91	1.00E-03				0.98		0.81	0.91	0.07	0.99	0.1		0.07
																				0.59		0.4	0.6	0.45	0.4		0.24	0.29			0.67	0.67		0.81		0.79			0.24
																				0.88	0.09	0.73	0.76	0.7	0.35		0.31	0.19	0.63	0.54	0.61			0.72		0.97			0.64
																				0.72		0.7	0.7			0.71	0.3	0.22		0.64	0.74	0.32		0.68	0.3	0.87	0.17		0.16
																				0.85	0.19			0.21	0.18		0.19	0.17	0.81		0.83	0.24	0.71	0.8	0.14		0.02	0.18	0.11
																				0.95	0.06	0.97	0.999	0.76	0.84	0.23		0.83	0.999	0.999	0.99	1.00E-03	0.06	0.999	0.96	0.999	0.92	0.85	0.86
																				0.89	0.32	0.85	0.79	0.6	0.66	0.44	0.61	0.65	0.81	0.87	0.86	0.21	0.37	0.68	0.66	0.77	0.6	0.54	0.62
																				0.999		0.86	0.88		0.11	0.92	0.06		0.97				0.999	0.9	0.16		0.12	0.1
																					0.82	0.97	0.98	0.95	0.02	0.05	0.92	1.00E-03	0.999	0.999	0.99	0.96	0.999	0.99	0.93	0.999	1.00E-03	1.00E-03	0.04
																				0.8	0.17	0.88	0.78		0.16			0.18	0.88	0.92	0.95	0.09	0.26	0.83	0.65	0.82	0.15		0.21
																				0.85	0.35	0.68			0.92	0.68		0.38		0.74	0.7	0.37		0.999		0.999			0.45
																				0.92	0.12		0.9	0.11	0.09	0.92	0.11	0.08	0.89	0.93	0.91	0.08	0.9	0.91	0.1	0.94	0.09	0.13	0.06
																					0.07	0.92	0.94	0.04	0.14		0.06	0.09	0.95		0.95		0.96	0.95	0.05	0.92	0.04	0.04	0.07
																				0.51		0.999		0.999	0.999	0.51	0.04	0.999	0.999	0.03	0.999	0.999	0.99	0.999	1.00E-03	0.04	0.999	0.999	0.999
																				0.999	0.75	0.85	0.25	0.999	0.999	0.999	0.999	0.999	0.999	0.75	0.999	0.999	1.00E-03	0.999	0.999	0.999	0.999	0.999	0.999
																				0.95	0.02	0.94	0.96		0.01	0.98	0.07	0.06	0.92	0.95	0.8	0.12	0.96	0.94	0.04	0.95	0.22	0.01	0.06
																				0.72	0.96	0.76	0.75	0.97	0.94	0.6	0.26	0.14	0.24	0.72	0.19	0.7	0.23	0.86	0.69	0.8	0.67	0.39	0.43
																				0.99	0.03	0.76	0.96		0.62	0.84	0.61	0.69	0.97	0.99	0.88	0.18	0.28	0.8	0.71	0.95	0.2	0.67	0.2
																				0.999	0.999		0.71	0.999	0.999	0.999	0.999	0.999	1.00E-03	0.999	0.999	1.00E-03	0.999	0.999	0.999	0.999	0.99	0.999	0.999
																				0.2	0.8	0.8	0.35	0.9	0.95	0.29	0.8	0.12	0.13	0.81	0.999	0.77	0.08	0.92	0.9	0.94	0.67	0.25	0.98
																				0.27	0.75	0.91	0.78	0.16	0.17		0.25		0.77		0.84	0.22	0.72	0.75	0.81	0.72	0.24	0.35	0.15
																				0.9	0.08	0.88	0.94	0.15	0.18	0.79	0.17	0.07	0.93		0.9			0.81	0.2	0.79	0.15	0.1	0.12
																				0.999	0.999	0.999	0.44	0.93	0.999	0.9	0.999	0.999	0.74	0.89	0.55	0.13	0.55	0.95	0.999	0.94	0.86		0.999
																				0.76		0.68	0.74			0.75				0.84	0.7	0.3	0.71			0.72
																				0.79	0.22	0.79		0.27	0.22	0.79	0.23	0.26		0.9	0.76		0.77	0.77				0.24
																				0.9	0.12		0.9			0.64	0.34	0.32	0.84	0.65	0.67		0.74	0.69	0.71	0.68	0.65	0.29	0.28
																				0.9	0.78	0.94	0.93	0.87	0.86	0.17	0.12	0.9	0.89	0.94	0.94	0.07	0.81	0.91	0.17	0.93	0.89	0.1	0.83
																				0.999		0.999	0.999		0.999	0.999	1.00E-03	1.00E-03	0.999	0.999	0.999	1.00E-03	1.00E-03	1.00E-03	1.00E-03	0.999	0.999	1.00E-03	1.00E-03
																				0.99		0.99	0.92	1.00E-03		0.94	0.08	0.02	0.99	0.98	0.91	0.04	0.91			0.94	1.00E-03	0.08	0.06
																				0.51	0.4	0.61	0.64	0.23	0.37	0.56		0.54	0.51	0.69			0.51		0.16	0.51	0.35	0.39	0.45
																				0.999	0.999	0.999	0.999	0.999	0.999	0.41	0.999	0.999	0.999	0.999	0.999	0.49	0.91	0.999	0.999	0.999	0.87	0.999	0.999
																				0.999	0.999	0.76	1.00E-03	0.99	0.999	0.999	0.99	0.98	0.999	0.999	0.99	0.02	0.62	0.999	0.999	0.93	0.09	0.42	0.999
																				0.999	0.9	0.999	0.81	0.999	0.999	0.999	0.79	1.00E-03	0.999	0.999	0.999	0.999		0.99	0.999	0.83	0.67	0.73	0.999
																				0.74	0.29	0.84	0.7	0.18			0.33	0.17			0.89	0.4	0.65	0.82	0.19	0.84	0.19	0.28	0.3
																				0.87	0.49				0.999	0.43	0.36	0.08		0.95	0.999			0.99	0.99	0.999	0.79	0.8	0.49
																				0.99		0.99	0.85	0.15		0.91	0.19	0.24		0.85				0.81		0.82
																				0.33	0.78	0.999	1.00E-03	0.26	0.999	0.86	0.17	0.17	0.75	0.81	1.00E-03		0.71	0.999	0.999	0.999	0.17	0.72	0.999
																				0.94	0.51	0.85	0.85						0.09	1.00E-03	0.13	0.999	0.01	0.999	0.999	0.94	0.999	0.999	0.999
																				0.96	0.09	0.92	0.93	0.09	0.07		0.05	0.08	0.91	0.94	0.95		0.97	0.97	0.06		0.06		0.03
																				0.74	0.77	0.73	0.57	0.86	0.96	0.37	0.56	0.82	0.71	0.54	0.72	0.9	0.46	0.91	0.55	0.89		0.58	0.2
																				0.999	0.999	0.8	0.999	0.999	0.999	0.5	0.75	0.75	0.999	0.999	0.999	0.999	1.00E-03	0.999	0.75	0.25	0.999	0.999	0.999
																				0.79	0.11	0.79	0.67			0.999				0.999	0.77		0.86	0.74	0.76	0.999
																				0.56	0.77	0.79	0.44	0.999	0.98	0.65	0.999	0.999	0.86	0.6	0.6	0.999	0.43	0.999	0.999	0.57	0.67	0.81	0.999
																				0.999	1.00E-03	0.999	0.87	0.999	0.999	0.999	0.18	0.19	0.78	0.8	0.79	0.29	0.69	0.92	0.73	0.999	0.63	0.29	0.62
																				0.78	0.36	0.69	0.67			0.71		0.3		0.79	0.87	0.15	0.84	0.92	0.26	0.72		0.19	0.37
																				0.19	0.61	0.97	0.59	0.78	0.999	0.69	0.71	0.36	0.76		0.8		0.14	0.75	0.8	0.82	0.88	0.96	0.9
																				0.1		0.95		0.81	0.8	0.43		0.8	0.51	0.51	0.51			0.71		0.51		0.51	0.77
																				0.92	0.999	0.93	0.999	0.76	0.999	0.999	1.00E-03	0.05		0.999	0.95	0.999		0.89		0.94	0.85	0.23	0.95
																				0.999	0.63	0.89	0.51	0.72	0.98	0.51	0.88	0.7	0.75	0.73	0.81	0.65		0.68	0.999	0.8	0.35	0.71	0.85
																				0.84	0.57	0.74	0.7	0.76	0.91	0.74	0.28	0.25	0.7	0.74	0.66	0.63	0.4	0.7	0.85	0.78	0.65	0.32	0.69
																				0.92	0.09	0.999	0.87			0.89	0.15	0.01		0.86		0.18		0.82		0.83
																						0.88	0.89			0.89	0.14			0.88	0.85		0.91	0.87		0.84	0.27		0.17
																				0.66		0.62	0.63			0.6	0.46				0.55		0.43	0.83		0.74	0.61
																				0.88	0.28	0.97	0.89	0.999	0.999	0.8	0.03	0.87	0.999	0.93	0.98	0.03	0.16	0.999	0.99	0.91	0.84	0.23	0.95
																				0.999	0.88	0.999		0.999	0.999	0.52	0.999	1.00E-03	0.26	0.71	0.91	0.23	0.18	0.999	0.999	0.62	0.59	0.999	0.999
																				0.22	0.65	0.7	0.67		0.11	0.89		0.3		0.69	0.31	0.24	0.73	0.87	0.12	0.76	0.73	0.27	0.66
																				0.999	0.999	0.999	0.5	0.999		0.16	1.00E-03	1.00E-03		0.69	0.999	0.999	0.5	0.999	0.92	0.999	0.61	0.23
																				0.8	0.09	0.77	0.81	0.3	0.11	0.84	0.11	0.16	0.8	0.84	0.89	0.15	0.82	0.81	0.24	0.76	0.21	0.18	0.15
																				0.75	0.61	0.77	0.5	0.61	0.89	0.73	0.17	0.35	0.16	0.8	0.83	0.95	0.3	0.92	0.83	0.94	0.84	0.6	0.94
																				0.89		0.85	0.87		0.91	0.71	0.71	0.62	0.86	0.86	0.76	0.73	0.85	0.66	0.75	0.93	0.86	0.67	0.66
																				0.999	0.95	0.95	0.5	0.999	0.999	0.7	0.9	0.9	0.5	0.75	0.91		0.6	0.8	0.9	0.1			0.999
																				0.25	0.91	0.95	0.91	0.999	0.999	0.75	0.93	0.04		0.4	0.98	0.61	0.74	0.98	0.75	0.02	0.77	0.5	0.999
																																								0.999	0.2	0.76	0.86	0.83	0.74	0.8	0.82	0.79	0.81
																																										0.56	0.23	0.64	0.31	0.84	0.8
																																								0.37		0.81				0.999	0.999
																																								0.7	0.56	0.76	0.89	0.92	0.999	0.77	0.7	0.999	0.69
																																								0.999	0.999	0.97	0.999	0.999	0.999	0.999	0.8	0.999	0.999
																																									0.97	0.61	0.999	0.75	0.69	0.98	0.92	0.999	0.96
																																								0.56		0.57				0.57		0.7	0.6
																																								0.999	0.75	0.999	0.94	0.999	0.999	0.999	0.999	0.999	0.999
																																								0.5	0.999	0.7	0.999	0.999	0.999	0.81	0.82	0.999	0.999
																																								0.99	0.82	0.87		0.999	0.999	0.999	0.99	0.99	0.999
																																								0.08	0.82	0.5	0.71	0.82	0.7	0.85	0.89	0.74	0.75
																																								0.2	1.00E-03	0.9	0.8	0.999	0.999	0.999	0.999	0.999	0.49
																																								0.06	0.23	0.9	0.81	0.75	0.86	0.91	0.83	0.78	0.79
																																								0.24	0.31	0.87	0.03	0.01	0.07	0.94	0.999	1.00E-03	1.00E-03
																																								0.87	0.51	0.94		0.999	0.2	0.87	0.94	0.98	0.91
																																								0.999	0.999	0.999		0.999	0.999	0.999	0.999	0.999	0.999
																																								1.00E-03	0.999	0.87	0.999	0.999	0.999	0.999	0.999	0.999	0.999
																																								0.98	0.48	0.93	0.999	0.999	0.55	0.999	0.95	0.4	0.96
																																								0.6	0.51	0.63	0.65	0.75	0.38	0.72	0.58	0.51	0.65
																																								0.999		0.82	0.999	0.999	0.999	0.999	0.999	0.999	0.999
																																								0.999	1.00E-03		0.57		0.19	0.9	0.9	0.6
																																								0.999	0.52	0.999	0.999	0.9	0.77	0.96	0.999	0.999	0.999
																																								0.999	0.17	0.4	0.999	0.87		0.999	1.00E-03	0.84	0.999
																																								0.75	0.66	0.66	0.96	0.99	0.95	0.93	0.25	0.999	0.95
																																								0.999	0.999	0.51	0.72	0.999	0.26	1.00E-03	0.92	0.5	0.999
																																								1.00E-03		0.999	0.999	0.999	0.97	0.99	0.999	0.999	0.96
																																									0.01	0.999	0.999	0.999	0.999	0.999	0.999	0.999	0.99
																																								0.8	0.4	0.72	0.97	0.999	0.5	0.7	0.92	0.77	0.88
																																											0.68	0.62					0.67
																																								0.95	0.91	0.73	0.87	0.999	0.1	0.999	0.999	0.9	0.85
																																									0.32	0.96			0.03	0.999
																																								0.28	0.12		0.23	0.27		0.74	0.85	0.16	0.26
																																								1.00E-03		0.7				0.999	0.999
																																								0.63		0.28		0.37				0.68	0.69
																																								0.5	0.42	0.47	0.57	0.82	0.77	0.89	0.81	0.999	0.79
																																								0.999	0.999	0.3	0.999	0.999	0.999	0.999	0.999	0.999	0.999
																																										0.999	0.999	0.999	0.999	0.999	0.999	0.999	0.999
																																									0.63	0.73					0.32	0.38
																																								0.999	0.49	0.46	0.92	0.999	0.77	0.999	0.999	0.5	0.999
																																								0.999	1.00E-03	0.65	0.85	0.999	0.999	0.85	0.9	0.999	0.999
																																								0.62							0.32
																																								0.5		0.3		0.87	0.36	0.76	0.76	0.88	0.53
																																										0.81			0.04	0.85	0.9	0.17
																																								0.09	0.999	0.999	0.99	0.53	0.75	0.999	0.81	0.68	0.79
																																									0.75	0.32		0.44			0.27
																																								0.36		0.85		0.15	0.15	0.74		0.1	0.14
																																								0.99	0.32	0.7	0.93	0.999	0.82	0.97	0.95	0.97	0.8
																																								0.96	0.91	0.73		0.999	0.93	0.999	0.93	0.95	0.95
																																								0.41					0.49		0.61		0.49
																																								0.999	0.3	0.999	0.8	0.999	0.95	0.999	0.999	0.85	0.5
																																												0.999	0.49	0.74	0.93		0.99
																																								0.13		0.95	0.15	0.11	0.12		0.88	0.11	0.11
																																								0.94	0.93	0.44	0.92	0.94	0.94	0.98	0.92	0.87	0.25
																																								1.00E-03	0.73	0.65	0.78	0.84	0.25	0.78	0.64	0.25	0.999
																																								1.00E-03	0.06	0.999	0.999		0.999	0.999		0.999	0.999
																																								0.19	1.00E-03	0.72	0.94	0.81	0.73	0.96	0.999	0.71
																																								0.93	0.999	0.9	0.96	0.999	0.999	0.999	0.999	0.999	0.999
																																								0.999	0.999	0.999	0.999	0.999	0.999	0.999	0.999	0.999	0.999
																																								0.6	0.89	0.88	0.9	0.99	0.999	0.77	0.81	0.78	0.96
																																								0.999	0.44		0.35	0.49	0.5	0.85	0.7	0.28
																																									0.65	0.5		0.5	0.22	0.5	0.999	0.999	0.5
																																								0.999	0.999	0.9	0.999	0.999	0.999	0.6	1.00E-03	0.87	0.999
																																								0.27		0.78	0.17	0.23	0.35				0.19
																																								0.999	0.38	0.89	0.999	0.999	0.96	0.93	0.999	0.77	0.999
																																								0.999	0.999	0.69	0.999	0.999	0.999	0.999	0.999	0.999	0.999
																																								0.27	0.14	0.74	0.19	0.14	0.23	0.91	0.77	0.27	0.24
																																								0.95	0.39	0.24	0.999	0.97	0.96	0.31	0.92	0.6	0.9
																																									0.6	0.81		0.55	0.73	0.67	0.29	0.45	0.6
																																								0.1	0.08	0.93	0.09	0.08	0.08	0.93		0.08	0.08
																																								0.999	0.999	0.9	0.999	0.999	0.999	0.999	0.999	0.999	0.999
																																												0.39			0.63	0.69
																																								0.09		0.87			0.23	0.94	0.77
																																								0.14	0.09	0.79		0.29	0.16	0.83	0.8
																																								0.999	1.00E-03	0.999		0.19		0.999	0.999
																																									0.06	0.84	0.66	0.87	0.65	0.92	0.999	0.93	0.9
																																								0.999	0.999	0.999	0.999	1.00E-03	0.999	0.99	0.999	0.99	0.999
																																								0.59	0.62	0.62	0.31	0.99	0.31	0.54	0.7	0.92	0.95
																																								0.24		0.51	0.61	0.83	0.25	0.38	0.81	0.81	0.84
																																								0.999	0.58	0.57	0.58	0.999	0.85	0.999	0.999	0.71	0.999
																																								0.6	0.1	0.8			0.95	0.4	0.9	0.8	0.999
																																								0.999	0.03	0.85	0.999	0.999	0.49	0.84		0.999	0.999
																																								0.62	0.08	0.49	0.6	0.76	0.28	0.75	0.87		0.09
																																									0.15	0.91		0.01		0.95		0.85	0.14
																																								0.82	0.22	0.75	0.87		0.33	0.99	0.999	0.93	0.92
																																								0.999	0.2	0.71	0.86	0.99	0.999	0.999	1.00E-03	0.999	0.92
																																								0.12	0.68	0.71	0.89	0.16	0.88	0.97	0.83	0.8	0.76
																																								0.13	0.13	0.24	0.79	0.81	0.25	0.77	0.73	0.26	0.23
																																								0.9	0.6	0.65		0.57	0.64	0.72	0.57	0.66	0.7
																																								0.999	0.999	0.65	0.97	0.999	0.96	0.82	0.999	0.98	0.999
																																								1.00E-03	0.99	0.87	0.999	0.99	0.99	0.92	0.96	0.77	0.98
																																								0.64	1.00E-03				0.95	0.79	0.58	0.69	0.83
																																								0.999	0.999	0.99	0.999	0.999	0.51	0.999	0.999	0.999	0.999
																																								0.61	0.58	0.77	0.999	0.999	0.89	0.86	0.88	0.95	0.999
[truncated: 90 more columns]
