# Supplementary material for: Using meta-predictions to identify experts in the crowd when past performance is unknown
Source: PLoS One. 2020 Apr 24;15(4):e0232058. doi: 10.1371/journal.pone.0232058 (PMC7182234; doi:10.1371/journal.pone.0232058)
Supplement: S1 File — (ZIP) [file pone.0232058.s003.zip › AnalysisCode/R/analyseData.R]

####################################################################################################
## This code implements the aggregator from Supplementary Material: Modeling Probability 
## Forecasts via Information Diversity. 
## (c) Ville Satopaa
####################################################################################################

####################################################################################################
## Helper Functions:
####################################################################################################
tr = function(A) sum(diag(A))

f = function(pars, S, N){
  A = pars[1]
  B = pars[2]
  loglik = -N*log(A)-log(1+B/A*N) + A*tr(S) + B*sum(S)
  return(loglik)
} 


## Function that finds the overlap parameters:
find.overlap = function(p){
  N = length(p)
  delta = 1/N
  rho = 1/(2*N)
  Ap = (delta-rho)/(1-delta)
  Bp = rho/(1-delta)
  Aomega = 1/Ap
  Bomega = -Bp/(Ap*(Ap+N*Bp))
  theta = c(Aomega, Bomega)
  
  ui = matrix(NA, 3,2)
  ui[1,] = c(1,0)
  ui[2,] = c(1,N)
  ui[3,] = c(0,-1)
  ci = c(N-1,0,0)
  
  P = qnorm(p)  
  S = outer(P, P)
  mles = constrOptim(theta, f, NULL, ui, ci, S=S, N = N, outer.eps = 10^(-10), outer.iterations = 1000, mu = 10^(-15))$par
  A = mles[1]
  B = mles[2]
  
  del = (B*(N-1)+A)/(A*(A+1) + B*(N-1+N*A))
  rh = -B/(A*(A+1) + B*(N-1+N*A))
  mles = c(del, rh)
  names(mles) = c("delta", "rho")
  return(mles)
}

####################################################################################################
## Function that aggregates the probabilities:
## Example:
## p = c(0.2, 0.3, 0.6)
## aggregateRev(p)
####################################################################################################
aggregateRev = function(p){
  N = length(p)
  params = find.overlap(p)
  delta = params[1]
  rho = params[2]
  X = qnorm(p)*sqrt(1-delta)
  
  agg = pnorm( (delta / ((N-1)*rho + delta) * sum(X)) / sqrt(1-N*delta^2/((N-1)*rho+delta)))
  return(as.numeric(agg))
}

####################################################################################################
## Aggregating results across all datasets:
####################################################################################################
library(writexl)
for (file in 1:2){
  p<-read.csv(sprintf("./%d.csv",file),header=FALSE)
  res<-data.frame(1)
  for (event in 1:length(p)){
    preds <- na.omit(p[,event])
    res[event]<-formatC(aggregateRev(preds), digits=5, format = "f")
  }
  write_xlsx(res, sprintf("./%d_preds.xlsx",file), col_names = FALSE)
}
