# Supplementary material for: Using meta-predictions to identify experts in the crowd when past performance is unknown
Source: PLoS One. 2020 Apr 24;15(4):e0232058. doi: 10.1371/journal.pone.0232058 (PMC7182234; doi:10.1371/journal.pone.0232058)
Supplement: S1 File — (ZIP) [file pone.0232058.s003.zip › AnalysisCode/Raws/QuestionsList.xlsx]

## Sheet: OrderedQuestions
Order	Dataset	Difficulty	Question	Actual	Outcome
1	1	5	In physics, work is measured in Joules	1	TRUE
2	1	2	Canine teeth are used for grinding food	0	FALSE
3	1	4	As the temperature increases, the solubility of gasses increases	0	FALSE
4	1	1	Magnets can stick to fridge doors because fridge doors contain a lot of plastic	0	FALSE
5	1	3	The deltoid muscle is located at the shoulders	1	TRUE
6	1	3	Amphibians are warm blooded	0	FALSE
7	1	2	The liver removes toxins from the blood	1	TRUE
8	1	1	The moon shines at night because it reflects light from the sun	1	TRUE
9	1	5	Microwaves contain more energy than visible light	0	FALSE
10	1	5	In physics, U-values measure how effective a material is an insulator	1	TRUE
11	1	3	Reptiles are vertebrates	1	TRUE
12	1	1	Rhinoceros are carnivores	0	FALSE
13	1	4	Asexual reproduction produces genetically identical offspring	1	TRUE
14	1	5	The acceleration of an object depends on the mass of the object	1	TRUE
15	1	4	Hurricanes usually only form if the sea temperature is less than 80 degrees Fahrenheit	0	FALSE
16	1	5	Heat transfers through outer space by radiation	1	TRUE
17	1	1	Rabbits are omnivores	0	FALSE
18	1	3	Butter contains little or no protein	1	TRUE
19	1	2	Materials that let electricity pass through them easily are called insulators	0	FALSE
20	1	5	In physics, kinetic particle theory links the movement of particles to chemical energy	0	FALSE
21	1	3	Mercury is the closest planet to the Sun	1	TRUE
22	1	2	Seasons are caused by the Earth's rotation around the Sun	0	FALSE
23	1	1	Ducklings are adult ducks	0	FALSE
24	1	4	White blood cells produce antigens to neutralize pathogens	0	FALSE
25	1	5	Kryptonite is commonly used as fuel in nuclear reactors to generate energy	0	FALSE
26	1	1	Crocodiles are mammals	0	FALSE
27	1	3	Carbon dioxide in the air is absorbed by plants	1	TRUE
28	1	3	The spleen filters blood and recycles old red blood cells	1	TRUE
29	1	2	Dandelions disperse their seeds by wind	1	TRUE
30	1	2	In physics, force is measured in Newtons	1	TRUE
31	1	4	Voluntary muscles are controlled by the cerebrum	1	TRUE
32	1	5	The rate at which an object transfers thermal energy depends on its surface area	1	TRUE
33	1	4	Hydrogen is a noble gas	0	FALSE
34	1	4	A country's carbon footprint measures their impact on the environment	1	TRUE
35	1	4	Epinephrine is a hormone prescribed to treat diabetes	0	FALSE
36	1	3	The most abundant gas in the Earth's atmosphere is Nitrogen	1	TRUE
37	1	5	Convex lenses are used to correct for short-sightedness	0	FALSE
38	1	4	The mass of an element equals the number of protons and electrons in one atom	0	FALSE
39	1	2	Sedimentary rocks are formed from cooled lava or magma	0	FALSE
40	1	1	Pitch describes the loudness of sounds	0	FALSE
41	1	3	The female reproductive cell is called a zygote	0	FALSE
42	1	3	Mitochondria are the cell's control centre	0	FALSE
43	1	5	Gamma radiation is the most dangerous type of nuclear radiation	1	TRUE
44	1	2	Baby horses are called ponies	0	FALSE
45	1	2	Respiration is the life process by which an organism synthesizes nutrients from sunlight	0	FALSE
46	1	3	Electrons are found at the centre of an atom	0	FALSE
47	1	5	Alpha radiation is commonly used to sterilize medical equipment	1	TRUE
48	1	1	A famine is when there is not enough food for people to eat	1	TRUE
49	1	1	The speed of an object equals the distance it is travelling over time	1	TRUE
50	1	1	Tadpoles lose their tails when they change into an adult frog	1	TRUE
51	1	1	Elephants are carnivores	0	FALSE
52	1	5	Heat transfer between objects occurs faster as the temperature difference between them decreases	0	FALSE
53	1	1	Water boils at 100 degrees Celsius at sea level	1	TRUE
54	1	5	When a charge flows through a resistor, it becomes positively charged	0	FALSE
55	1	2	Penguins are not naturally found in the north pole	1	TRUE
56	1	4	A catalyst has no effect on the equilibrium of a chemical system	1	TRUE
57	1	3	Red blood cells help your body fight pathogens	0	FALSE
58	1	4	In an ammonia molecule, hydrogen and nitrogen atoms share electrons	1	TRUE
59	1	3	"Co" is the symbol for Copper in the periodic table	0	FALSE
60	1	5	In physics, pressure is measured in Coulombs	0	FALSE
61	1	2	A solar eclipse occurs when the earth blocks the sun's light from reaching the moon	0	FALSE
62	1	5	Atoms of an element always have the same number of protons	1	TRUE
63	1	3	Joints attach muscles to the skeleton	0	FALSE
64	1	2	Herbivores are also known as primary consumers in the food chain	1	TRUE
65	1	1	Giraffes are born with long legs and necks	1	TRUE
66	1	5	In physics, electrical current is measured in Volts	0	FALSE
67	1	4	Electrons are lost or gained by atoms in ionic bonding	1	TRUE
68	1	1	A two year-old human is a toddler	1	TRUE
69	1	5	Infrared radiation has a longer wavelength than visible light	1	TRUE
70	1	4	In humans, the adrenal glands are found in the brain	0	FALSE
71	1	5	As the speed of a car increases, air resistance decreases	0	FALSE
72	1	1	Birds are not reptiles	0	FALSE
73	1	3	Animal cells do not contain chloroplasts	1	TRUE
74	1	3	Polar bears have a thick layer of fat for insulation	1	TRUE
75	1	1	Snails are animals	1	TRUE
76	1	2	Newts are commonly found in a desert environment	0	FALSE
77	1	2	Magnets are commonly made of iron	1	TRUE
78	1	3	Glass is an electrical conductor	0	FALSE
79	1	4	Earthquakes most commonly occur at the centre of tectonic plates	0	FALSE
80	1	1	Calves are baby cows	1	TRUE
81	1	2	Cellular respiration is the process of turning food into energy	1	TRUE
82	1	2	Cotton is a synthetic material	0	FALSE
83	1	1	Crabs have special front legs known as claws	1	TRUE
84	1	4	Antibiotics are ineffective against viruses	1	TRUE
85	1	1	Farm animals typically sleep on beds made of wool	0	FALSE
86	1	3	Light travels faster than sound	1	TRUE
87	1	5	The direction of a magnetic field is perpendicular to a wire carrying a current	1	TRUE
88	1	2	Ultraviolet light is invisible to the human eye	1	TRUE
89	1	5	The loudness of a sound wave is determined by its frequency	0	FALSE
90	1	3	Bleach is a strong acid	0	FALSE
91	1	2	A lack of Vitamin C causes scurvy	1	TRUE
92	1	4	During photosynthesis, chemical energy is converted into light energy	0	FALSE
93	1	4	A subsistence farmer is a farmer who focuses on raising animals and growing crops to feed their family	1	TRUE
94	1	4	Selective breeding results in an increased risk of diseases in the population	1	TRUE
95	1	4	Elements in the standard periodic table are arranged in terms of atomic mass	0	FALSE
96	1	1	Baby chickens are called hens	0	FALSE
97	1	2	The retina is the nerve that takes signals from the eye to the brain	0	FALSE
98	1	4	Combustion reactions are typically irreversible	1	TRUE
99	1	2	Snakes need to shed their skin regularly as they grow	1	TRUE
100	1	3	Penicillin, yeast, and mold are examples of bacteria	0	FALSE
101	2	2	Gestation is another name for pregnancy	1	TRUE
102	2	4	Darwin's theory was not widely accepted when it was first published in the late 19th century	1	TRUE
103	2	2	Sandpaper is typically made of sheets of paper or cloth coated with abrasive material	1	TRUE
104	2	3	"Cl" is the symbol for chlorine in the periodic table	1	TRUE
105	2	2	It takes the Earth one year to rotate once on its axis	0	FALSE
106	2	1	Flashlights produce light from electricity stored in batteries	1	TRUE
107	2	5	A cell or a battery produces an alternating current	0	FALSE
108	2	4	GNP measures total value of goods and services produced within the country in a single year	0	FALSE
109	2	5	Infrared radiation is typically used to sterilize medical equipment	0	FALSE
110	2	1	Hamsters hate to run	0	FALSE
111	2	1	The elbow is a joint	1	TRUE
112	2	1	Baby eagles typically learn to fly before they leave the nest	1	TRUE
113	2	2	An impermeable material is one that allows water to pass through it easily	0	FALSE
114	2	2	Rice is typically a good source of carbohydrates	1	TRUE
115	2	2	In winter, nights are longer than days	1	TRUE
116	2	2	Electromagnets are temporary magnets	1	TRUE
117	2	4	The amount of water in the body is regulated primarily via thyroid gland	0	FALSE
118	2	4	Hurricanes usually form over tropical seas	1	TRUE
119	2	2	Flour is made from ground grains or roots	1	TRUE
120	2	3	The heart is made of muscle cells known as smooth muscle	0	FALSE
121	2	1	Lizards typically have six legs	0	FALSE
122	2	5	The center of mass of a regular-shaped object is always located in the center of the object	0	FALSE
123	2	2	The sides of a river are called the channels	0	FALSE
124	2	5	Thermal energy naturally only flows from colder to hotter objects	0	FALSE
125	2	1	Magnets attract plastic	0	FALSE
126	2	1	Caterpillars turn into pupa before becoming a butterfly	1	TRUE
127	2	4	Fractional distillation uses the tensile strength of substances in crude oil to separate them	0	FALSE
128	2	4	Hydrogen gas is typically given off when group 1 elements react with water	1	TRUE
129	2	5	In physics, the weight of an object is equal to the object's mass times gravity	1	TRUE
130	2	4	An alkali is a substance that produces hydrogen ions when added to water	0	FALSE
131	2	5	Ultrasound refers to sound waves with frequencies below the audible limit of human hearing	0	FALSE
132	2	5	Convection of heat cannot occur for solids	1	TRUE
133	2	3	Pupils constrict depending on the amount of light	1	TRUE
134	2	1	Soap bubbles are mostly filled with water	0	FALSE
135	2	2	Nylon is a synthetic material	1	TRUE
136	2	2	When water boils it turns into steam	1	TRUE
137	2	2	Water is an opaque material	0	FALSE
138	2	1	Clay softens when heated in a kiln	0	FALSE
139	2	3	A full moon occurs when the Sun is completely illuminated by the Moon	0	FALSE
140	2	3	The muscular wall that separates the left and right sides of the heart is called the ventricle	0	FALSE
141	2	4	Increasing the number of impermeable rocks in rivers help decrease the flood risk	0	FALSE
142	2	1	Tortoises do not have flippers	1	TRUE
143	2	5	Fiber optic broadband is an example of an application of total internal refraction	1	TRUE
144	2	1	Crows build their nests in trees	1	TRUE
145	2	1	Children can typically walk by the time they become a toddler	1	TRUE
146	2	1	Baby kangaroos are called pups	0	FALSE
147	2	5	In physics, force equals mass times velocity	0	FALSE
148	2	5	Step-down transformers help reduce the voltage supplied to each appliance from the mains electricity	1	TRUE
149	2	2	Infrared light is invisible to the human eye	1	TRUE
150	2	3	Ribosomes are small organelles composed of RNA	1	TRUE
151	2	5	A vacuum can be used to induce a potential difference at the ends of a coil of wire	0	FALSE
152	2	2	Rubber is not attracted to magnets	1	TRUE
153	2	3	The top layer of the earth is called the crust	1	TRUE
154	2	4	Brass is an alloy containing primarily copper and zinc	1	TRUE
155	2	3	The female reproductive cell is called a blastocyst	0	FALSE
156	2	4	The maximum number of electrons in the first electron shell is 2	1	TRUE
157	2	1	It is possible to smell scents inhaled only through the mouth	1	TRUE
158	2	5	Energy is measured in Joules	1	TRUE
159	2	5	Infrared radiation generally cannot pass through walls	1	TRUE
160	2	3	Strong alkalis have a sour taste	0	FALSE
161	2	3	Incisors are the eight teeth in the front and center of your mouth	1	TRUE
162	2	2	Amperes are a measure of mass	0	FALSE
163	2	3	The muscle system makes up about half the weight of the average male body	1	TRUE
164	2	4	Food cooks faster in boiling vegetable oil than in boiling water	1	TRUE
165	2	4	One disadvantage of biofuels is that they are carbon neutral	0	FALSE
166	2	4	Height is an example of discontinuous variation in a trait	0	FALSE
167	2	4	Hormones are transported around the body via the peripheral nervous system	0	FALSE
168	2	3	The heart is divided into multiple chambers	1	TRUE
169	2	2	Oxygen is a product of respiration	0	FALSE
170	2	2	Crocodiles give birth to live young	0	FALSE
171	2	2	Metres is a measure of volume	0	FALSE
172	2	3	Argon is a halogen	0	FALSE
173	2	5	In physics, Coulombs are the units for power	0	FALSE
174	2	3	The smallest bone in the human body is found inside the wrist	0	FALSE
175	2	1	Hot steel is easier to shape than cold steel	1	TRUE
176	2	4	Pressure directly affects the solubility of gases in water	1	TRUE
177	2	3	A pH number of 14 indicates a strong base	1	TRUE
178	2	5	In physics, kinetic energy is equal to mass times velocity	0	FALSE
179	2	1	Magnets commonly have three poles	0	FALSE
180	2	2	Glass is a metal	0	FALSE
181	2	5	Resistance in a circuit can be calculated by measuring current and voltage	1	TRUE
182	2	5	In physics, the unit for charge is Ohms	0	FALSE
183	2	1	Gorillas typically live in forests	1	TRUE
184	2	4	Voluntary muscle messages are processed in the medulla of the brain	0	FALSE
185	2	5	Heat exchangers can be used to convert wasted heat energy into a useful source of power	1	TRUE
186	2	3	Rock formations found in caves that extend upwards are called stalactites	0	FALSE
187	2	4	When contours on a map are very close together, it indicates a steep slope	1	TRUE
188	2	2	Vitamin B can be synthesised by the body from exposure to sunlight	0	FALSE
189	2	3	Caveology is the science that involves studying caves and exploring them	0	FALSE
190	2	5	Wood is a poor conductor of heat	1	TRUE
191	2	4	The hormone progesterone is secreted by the ovaries	1	TRUE
192	2	1	Insects are part of Rabbits' diets	0	FALSE
193	2	1	Frogs usually lay their eggs in sand	0	FALSE
194	2	3	"Ca" is the symbol for calcium in the periodic table	1	TRUE
195	2	3	The testes produce a hormone called testosterone	1	TRUE
196	2	1	Herbivores eat both plants and animals	0	FALSE
197	2	5	An advantage of overhead electrical lines compared to underground lines is that they are cheaper to repair	1	TRUE
198	2	4	Aluminum is a widely used metal for its light and malleable properties	1	TRUE
199	2	3	Babies are considered full term at 30 weeks	0	FALSE
200	2	4	Decane splitting into octane and ethene is an example of a polymerization reaction	0	FALSE
201	3	1	Fish are not considered animals	0	FALSE
202	3	2	The source of power in an electrical circuit comes from the battery	1	TRUE
203	3	3	A newly fertilized human egg cell is called a zygote	1	TRUE
204	3	2	Oak trees produce acorns	1	TRUE
205	3	4	Skin and bones are two organs that form part of the auxiliary nervous system	0	FALSE
206	3	4	Penicillin was the first antibiotic to be discovered	1	TRUE
207	3	4	Ionic bonding holds the atoms together in water	0	FALSE
208	3	5	An increase in current through a wire exposed to a magnetic field will also increase the force experienced by the wire	1	TRUE
209	3	1	Goslings are baby ducks	0	FALSE
210	3	5	As a substance changes state from liquid to gas, the amount of energy particles have increases	1	TRUE
211	3	2	The Moon's orbit of the Earth lasts approximately 24 hours	0	FALSE
212	3	4	Suffocation is the main cause of death from avalanches	1	TRUE
213	3	3	Hedgehogs are nocturnal and hibernate during the winter	1	TRUE
214	3	5	In physics, the momentum of an object is equal to the mass of the object multiplied by its velocity	1	TRUE
215	3	1	Ferns typically grow on the ground in forests	1	TRUE
216	3	5	If a person's mass is 65 kilograms, their weight on Earth would be close to 65 newtons	0	FALSE
217	3	2	Gold, iron, and copper are all types of metals	1	TRUE
218	3	1	The speed of an object is measured in Volts	0	FALSE
219	3	2	The spinal nerves take signals from the ear to the brain	1	TRUE
220	3	4	Covalent bonding holds the atoms together in sodium chloride	0	FALSE
221	3	3	Sound frequency is measured in Joules	0	FALSE
222	3	4	Sensory neurons are responsible for sending messages from the brain to different glands in the body	0	FALSE
223	3	5	When a vehicle is in motion, the air resistance it experiences is a much lower force than the friction with the road	0	FALSE
224	3	2	Flowering plants produce many seeds which never grow	1	TRUE
225	3	4	Photosynthesis is an example of an endothermic reaction	1	TRUE
226	3	2	Magnets are usually made of plastic	0	FALSE
227	3	2	Mass is measured in Newtons	0	FALSE
228	3	4	The addictive substance in alcohol is called propanol	0	FALSE
229	3	2	Butter is liquid at room temperature	0	FALSE
230	3	2	Balloons are examples of gases trapped inside a solid	1	TRUE
231	3	5	In physics, pressure is equal to unit area divided by force	0	FALSE
232	3	4	Scurvy and anemia are diseases not caused by bacteria or viruses	1	TRUE
233	3	5	In a physics, current is defined as the flow of electrons through a circuit	1	TRUE
234	3	3	Plasma cells carry and release antibodies to help fight foreign pathogens	0	FALSE
235	3	3	Lithium is the only metal that is liquid at room temperature	0	FALSE
236	3	5	In physics, energy can be transferred, stored, and dissipated	1	TRUE
237	3	1	The leaves of the carrot plant are the most common part of the carrot plant eaten by humans	0	FALSE
238	3	2	Light travels at approximately 300,000 miles per second in a vacuum	0	FALSE
239	3	5	In a circuit, power refers to the rate at which energy is absorbed	0	FALSE
240	3	4	The estimated age of the earth is approximately 4.5 billion years	1	TRUE
241	3	2	Sound waves travel down the ear canal before hitting retina	0	FALSE
242	3	2	The moon generates its own light	0	FALSE
243	3	3	Light travels slower in air than water	0	FALSE
244	3	4	Earthquakes and volcanoes typically occur at the boundaries of tectonic plates	1	TRUE
245	3	5	If a charge flows through a resistor in a circuit, the resistor becomes negatively charged	0	FALSE
246	3	1	Baby swans are called ducklings	0	FALSE
247	3	1	Squirrels commonly live in trees	1	TRUE
248	3	3	When a female's body releases an egg it is known as ovulation	1	TRUE
249	3	4	Organisms working together to gain an advantage in competition is an example of parasitism	0	FALSE
250	3	5	In physics, the rate of evaporation is determined by both temperature and the surface area of the liquid	1	TRUE
251	3	3	The hip is an example of a hinge joint	0	FALSE
252	3	1	Trampolines typically contain dozens of coiled springs	1	TRUE
253	3	1	Baby leopards are called calves	0	FALSE
254	3	1	Most wood is typically harder than steel	0	FALSE
255	3	2	In plants, germination is when seeds leave the parent plant	0	FALSE
256	3	1	Alligators are mammals	0	FALSE
257	3	1	Walls are considered opaque because they do not let light through	1	TRUE
258	3	3	Lymphocytes are a type of white blood cell that help your body fight pathogens	1	TRUE
259	3	3	"Fe" is the symbol for iron in the periodic table	1	TRUE
260	3	4	Nitrogen can typically form up to two covalent bonds	0	FALSE
261	3	2	Mitosis and Meiosis are two types of cell division	1	TRUE
262	3	3	Our solar system is located in the Milky Way galaxy	1	TRUE
263	3	2	Cotton is a material harvested from animals	0	FALSE
264	3	2	Steel is made from a mixture of iron and other elements	1	TRUE
265	3	5	The frequency of a simple pendulum that oscillates 5 times per second is 5,000 Hertz	0	FALSE
266	3	3	Both penguins and sharks have developed gills for breathing underwater	0	FALSE
267	3	1	Rowdy means the opposite of noisy	0	FALSE
268	3	5	The terminal velocity of an object is reached when the object's acceleration exceeds 0	0	FALSE
269	3	1	Butterflies usually lay their eggs on leaves	1	TRUE
270	3	4	Hydrochloric acid in the stomach is an example of passive immunity in the body	1	TRUE
271	3	1	There are receptors for temperature on most of our skin	1	TRUE
272	3	4	The atomic number of an element tells us the number of neutrons in the nucleus	0	FALSE
273	3	3	The kneecap is also known as the radius	0	FALSE
274	3	4	Smallpox was the first disease for which a vaccine was produced	1	TRUE
275	3	5	Matte, black surfaces are typically the best reflectors of heat	0	FALSE
276	3	5	In physics, U-Values measure how effective a material is at absorbing carbon dioxide	0	FALSE
277	3	3	"Br" is the symbol for bronze in the periodic table	0	FALSE
278	3	3	Food from the esophagus enters the stomach	1	TRUE
279	3	1	Woodpeckers live in trees	1	TRUE
280	3	1	Crabs are amphibians	0	FALSE
281	3	2	Marble is a naturally-occurring material	1	TRUE
282	3	1	Water freezes at 0 degrees Celsius at sea level	1	TRUE
283	3	2	Seals, sharks, and whales are all classified as mammals	0	FALSE
284	3	3	Adaptation is when species develop characteristics over time which allow them to survive better in their environment	1	TRUE
285	3	4	The vacuoles of the cells are the main organelle involved when cloning animals from adult cells	0	FALSE
286	3	3	Plasma is the fluid in the body which is a mixture of water, minerals, nutrients, proteins, and other substances	1	TRUE
287	3	3	Canine teeth are used to hold and tear apart food	1	TRUE
288	3	5	X-rays are part of the electromagnetic spectrum	1	TRUE
289	3	3	The kidney produces acids and enzymes to help to kill bacteria and other infectious organisms consumed by a person	0	FALSE
290	3	5	The force experienced by a current-carrying wire can be reversed by reversing the direction of current/magnetic field	1	TRUE
291	3	4	The last ice age occurred during the Jurassic period	1	TRUE
292	3	5	Porcelain does not allow electricity to flow through it easily	1	TRUE
293	3	2	Mosses are classified as plants	1	TRUE
294	3	1	Lights contain a bulb that glows to produce light	1	TRUE
295	3	4	Electrons are found in the nucleus of a atom	0	FALSE
296	3	1	Matchboxes contain flammable material	1	TRUE
297	3	4	The main impact of deforestation is the loss of habitat for various living species	1	TRUE
298	3	3	White blood cells are also known as cytoplasm	0	FALSE
299	3	5	If an elastic material passes its point of proportionality, it will lose its elasticity and not return to its original size and shape	1	TRUE
300	3	5	In physics, the current of a resistor is inversely proportional to the potential difference across it	0	FALSE
301	4	2	Heavier objects have less momentum than lighter objects moving at the same speed	0	FALSE
302	4	1	Foxes have wool to keep them warm	0	FALSE
303	4	3	"Mg" is the symbol for magnesium in the periodic table	1	TRUE
304	4	5	Sound waves and electromagnetic waves are examples of longitudinal waves	0	FALSE
305	4	1	Convex lenses are commonly used to help people with hearing disabilities	0	FALSE
306	4	4	Hydrocarbates are essential to a balanced human diet	0	FALSE
307	4	2	Jaguars are commonly found on the American continents	1	TRUE
308	4	4	Energy changes in chemical reactions are commonly measured in kilowatts	0	FALSE
309	4	1	Baby tigers are called kittens	0	FALSE
310	4	1	Rubber is commonly used for its elastic properties	1	TRUE
311	4	3	The largest lymphatic organ is the liver	0	FALSE
312	4	2	Pandas originate from Egypt	0	FALSE
313	4	4	A substance with a pH of 8 is a strong acid	0	FALSE
314	4	3	In physics, pressure is measured in Pascals	1	TRUE
315	4	3	Stored energy due to gravity is called potential energy	1	TRUE
316	4	3	The nucleus is the cell's control centre	1	TRUE
317	4	5	When two different insulating materials are rubbed against each other, they become electrically charged	1	TRUE
318	4	3	Sandstone (which is grainy, crumbly and may contain fossils) is an example of sedimentary rock	1	TRUE
319	4	4	Buildup of glucosic acid is responsible for causing cramps after exercise	0	FALSE
320	4	2	Light travels more slowly through air than glass	0	FALSE
321	4	4	Selective breeding results in a smaller gene pool	1	TRUE
322	4	2	Insects and wind are common methods of pollination in plants	1	TRUE
323	4	3	Antibodies are the immune system's first line of defense	0	FALSE
324	4	5	In a circuit, a fuse can be reset after it is triggered	0	FALSE
325	4	3	The central nervous system consists of the brain and the spinal cord	1	TRUE
326	4	1	Batteries store chemical energy	1	TRUE
327	4	4	Increased pressure speeds up the rate of chemical reactions in both gases and liquids	0	FALSE
328	4	2	In physics, gravity is a force	1	TRUE
329	4	5	In physics, the stability of an object can by increased by lowering its center of mass	1	TRUE
330	4	2	Woodlice typically live in dark places	1	TRUE
331	4	2	The ovary of a plant grows into a flower	0	FALSE
332	4	3	The loudness of sound is measured in decibels	1	TRUE
333	4	1	At night, you cannot see the Sun	1	TRUE
334	4	2	Centimetres are a measure of length	1	TRUE
335	4	3	Arteries also carry lymphatic fluid to the capillaries	0	FALSE
336	4	4	Tsunamis are common secondary effects from earthquakes	1	TRUE
337	4	1	Dolphins typically live in swamps	0	FALSE
338	4	5	Coal, gas, and oil are all examples of fossil fuels	1	TRUE
339	4	1	Sounds that are too loud can damage our hearing	1	TRUE
340	4	5	Xenon is a fuel commonly used in nuclear power	0	FALSE
341	4	1	Bats are classified as birds	0	FALSE
342	4	4	There are four covalent bonds involved in a methane molecule	1	TRUE
343	4	4	Sedimentary rock typically form as a result of extremely high pressure or heat	0	FALSE
344	4	5	In physics, the turning effect of a force is known as a moment	1	TRUE
345	4	4	Nitrogen is the element that has 6 electrons	0	FALSE
346	4	5	Knowing an appliance's power consumption and potential difference would allow someone to calculate the current	1	TRUE
347	4	5	The purpose of the turbine in a power station is to turn the generator which produces electricity	1	TRUE
348	4	1	Balloons containing helium will float higher in air than balloons containing carbon dioxide	1	TRUE
349	4	2	Wool is commonly used for knitting	1	TRUE
350	4	4	Bacteria are the primary source of energy for most food chains	0	FALSE
351	4	1	The knee is a muscle	0	FALSE
352	4	4	Low atmospheric pressure lead to periods of drought	0	FALSE
353	4	2	Cactuses have modified leaves known as spines	1	TRUE
354	4	4	Carbon dioxide is an essential component required for photosynthesis	1	TRUE
355	4	1	Planes have wheels that help them move on the ground	1	TRUE
356	4	5	The smaller the heat difference between two objects, the faster the heat transfer between them	0	FALSE
357	4	1	Modern trains usually run on steam	0	FALSE
358	4	2	Kangaroos are commonly found in South Africa	0	FALSE
359	4	4	Some vaccines contain the live pathogen that has been treated to make it harmless	1	TRUE
360	4	2	School playgrounds are commonly made of tarmac or concrete	1	TRUE
361	4	2	Iron, copper, and nylon are all examples of metals	0	FALSE
362	4	4	An increase in pH is an example of an abiotic change in the environment	1	TRUE
363	4	4	The surface area to volume ratio for nanoparticles is much greater than that of larger particles	1	TRUE
364	4	3	Red blood cells are also known as leukocytes	0	FALSE
365	4	2	Pollination describes the moment a seed begins to grow	0	FALSE
366	4	1	Birds commonly eat seeds from plants	1	TRUE
367	4	4	Most of the Nitrogen that plants use are absorbed through their roots	1	TRUE
368	4	2	Plants make their own food from sunlight	1	TRUE
369	4	1	The engine of a car is typically found in the back of the car	0	FALSE
370	4	2	Erosion occurs when rivers deposit rocks and soils as they flow	0	FALSE
371	4	1	Cats often lick their own fur	1	TRUE
372	4	5	Geothermal energy refers to heat energy produced in underground nuclear power stations	0	FALSE
373	4	4	The first two electron shells in Neon are fully filled with electrons	1	TRUE
374	4	3	White blood cells form blood clots when bleeding occurs	0	FALSE
375	4	5	Kryptonite is a fuel commonly used in nuclear reactors	0	FALSE
376	4	3	The cerebrum makes up the majority of the brain	1	TRUE
377	4	3	The lungs are the largest organ of the body	0	FALSE
378	4	3	Junctions in the nervous system are known as axons	0	FALSE
379	4	4	When international aid is given directly from one country to another, it is called multilateral aid	0	FALSE
380	4	1	Cakes are commonly made from flour, butter, and eggs	1	TRUE
381	4	5	If the voltage in a circuit remains constant but the resistance is increased, current decreases	1	TRUE
382	4	1	Fish have fur to keep them warm	0	FALSE
383	4	5	Refraction can be defined as the change in direction of light as it passes from one medium to another	1	TRUE
384	4	5	In physics, DC electricity refers to a current that can travel bi-directionally	0	FALSE
385	4	3	Bile is produced in the gall bladder and stored in the liver	0	FALSE
386	4	5	Infrared radiation travels at a speed slower than wavelengths of light with higher frequencies	0	FALSE
387	4	2	Pollen grains are typically stored underneath a plant's petals	0	FALSE
388	4	5	For an elastic material, Boyle's law describes the relationship between stretch and the force applied	0	FALSE
389	4	2	The south pole of a magnet will repel the north pole of another magnet	0	FALSE
390	4	1	Flour is made from wheat	1	TRUE
391	4	5	In physics, work done is equal to the force needed to move an object multiplied by the distance it moved	1	TRUE
392	4	5	Aluminum is typically a good insulator against heat loss	0	FALSE
393	4	3	The hip bone is an example of the axial skeleton	0	FALSE
394	4	5	A sound wave with a long wavelength will have a low pitch	1	TRUE
395	4	3	The majority of elements in the periodic table are metals	1	TRUE
396	4	4	The core of the earth is the hotter than its outer layers	1	TRUE
397	4	3	The human male sex cell is known as the gonads	0	FALSE
398	4	2	The opposite of rough is smooth	1	TRUE
399	4	1	Plastics are generally less flexible than wood	0	FALSE
400	4	3	Cooled magma is not a common component of limestone	1	TRUE
401	5	2	Modern roads are commonly covered in tarmac	1	TRUE
402	5	2	Opaque means the opposite of transparent	1	TRUE
403	5	3	The diaphragm is located underneath the lungs and functions to help us breathe	1	TRUE
404	5	5	In physics, the unit for resistance is Ohms	1	TRUE
405	5	4	The kiwi is an extinct flightless bird that lived on the island of Mauritius	0	FALSE
406	5	1	Candles are commonly made of wax	1	TRUE
407	5	2	Litres is a measure of length	0	FALSE
408	5	5	In kinetic particle theory, all collisions within a system are assumed to be elastic	1	TRUE
409	5	1	Our tongues have several types of taste receptors	1	TRUE
410	5	5	Infrared radiation was first discovered over 200 years ago	1	TRUE
411	5	4	Secondary industries dominate the market in emerging economies	0	FALSE
412	5	5	The two most common forms of waste energy are heat and kinetic energy	0	FALSE
413	5	2	The seeds of a flowering plant grow into fruit	0	FALSE
414	5	5	The Doppler effect describes a decrease in the frequency of a wave as the source and observer meet	0	FALSE
415	5	1	Piano keys increase in pitch when moving from left to right	1	TRUE
416	5	1	Yachts move primarily due to the ocean currents	0	FALSE
417	5	2	Mosses are rarely found in desert environments	1	TRUE
418	5	2	Rubber is a poor conductor of electricity	1	TRUE
419	5	5	Shiny, white surfaces are typically poor absorbers of heat	1	TRUE
420	5	2	Plastic is a good conductor of electricity	0	FALSE
421	5	3	Molars (teeth) are mostly used to hold and tear food apart	0	FALSE
422	5	2	Respiration is the life process by which food is transformed into energy	0	FALSE
423	5	2	A brittle material is one that absorbs liquids easily	0	FALSE
424	5	3	"Na" is the symbol for Sodium in the periodic table	1	TRUE
425	5	3	Blood exits the human heart through the ventricles	1	TRUE
426	5	5	Electrostatic force is the centripetal force responsible for the circular motion of planets orbiting the Sun	0	FALSE
427	5	3	The cell membrane separates the interior of a cell and the exterior fluid surrounding a cell	1	TRUE
428	5	3	The voice box is also known as the epiglottis	0	FALSE
429	5	2	Carbohydrates provide the body with a source of energy	1	TRUE
430	5	3	The Cochlea is part of the outer ear	0	FALSE
431	5	3	Phosphorus is a metal	0	FALSE
432	5	4	Plant cells are easier to clone than animal cells	1	TRUE
433	5	3	The anvil is an inner ear structure filled with fluid	0	FALSE
434	5	3	The Arctic Hare change their coat colour depending on the season	1	TRUE
435	5	3	Neutral substances have a pH of 1	0	FALSE
436	5	2	Ceramics are not considered metals	1	TRUE
437	5	1	Metals are bad at absorbing heat	0	FALSE
438	5	1	Fish commonly have multiple types of fins	1	TRUE
439	5	3	Images appear on the retina upside down	1	TRUE
440	5	4	It is common for the dominant male lion in prides to chase some of the male cubs away as they approach sexual maturity	1	TRUE
441	5	4	Estrogen is commonly produced in the adrenal glands	1	TRUE
442	5	2	Caterpillars become a cocoon before turning into butterflies	1	TRUE
443	5	1	Daffodils are usually blue in color	0	FALSE
444	5	5	In physics, evaporation can be described as low energy particles breaking free of the liquid at the surface	0	FALSE
445	5	2	The Earth's orbit of the sun lasts approximately 24 hours	0	FALSE
446	5	3	When the triceps contract, they extend the leg at the knee joint	0	FALSE
447	5	4	Isotopes have the same number of protons, but different number of neutrons	1	TRUE
448	5	4	Asexual reproduction produces genetically identical offspring due to fusion of gametes	0	FALSE
449	5	2	In chemistry, a solution is when one material dissolves in another	1	TRUE
450	5	1	Objects that contain a lot of air float easily in water	1	TRUE
451	5	1	Most plants are red in color	0	FALSE
452	5	2	Reindeer are native to northern Europe	1	TRUE
453	5	2	Green objects absorb green light, but reflect all other colours	0	FALSE
454	5	3	The pitch of a string increases as the vibration frequency increases	1	TRUE
455	5	5	Electrical current is defined as the flow of electric charge	1	TRUE
456	5	3	The most reactive group 1 element in the periodic table is Lithium	0	FALSE
457	5	5	The amount of electrical energy transferred to an appliance depends on its power and the length of time it is switched on	1	TRUE
458	5	4	Subsistence farming is when crops are cultivated by farmers to be sold commercially	0	FALSE
459	5	3	Fingers and toes have joints called ball-and-socket joints	0	FALSE
460	5	1	Eagle owls are classified as birds	1	TRUE
461	5	1	Hearing aids are commonly used by people with hearing disabilities	1	TRUE
462	5	5	Both rough and smooth surfaces experience the same level of frictional force	0	FALSE
463	5	1	The velocity of an object is measured in hours per minute	0	FALSE
464	5	2	Glass is usually malleable	0	FALSE
465	5	3	The pulmonary artery pumps blood back into the left ventricle of the heart	0	FALSE
466	5	5	The size of an electric current depends on the flow of neutrons in the circuit	0	FALSE
467	5	4	Organisms that are tolerant of high levels of salt, high temperatures, or high pressures are called extremophages	0	FALSE
468	5	4	Filtration is commonly used to accurately measure volumes of liquids required for chemical reactions	0	FALSE
469	5	4	Antibiotic resistance in bacteria arises due to random mutations	1	TRUE
470	5	2	Beans are a good source of protein	1	TRUE
471	5	1	Most wavelengths of visible light cannot pass through transparent objects	0	FALSE
472	5	5	Watts refers to the flow of Joules per second	1	TRUE
473	5	5	Specific heat capacity refers to the amount of heat needed to raise a system's temperature by one degree	1	TRUE
474	5	1	Omnivores only eat meat	0	FALSE
475	5	4	Electrolysis is the process of splitting substances up using heat energy	0	FALSE
476	5	4	Random mutations in DNA are a common cause of mass extinction in a species	0	FALSE
477	5	1	Spiders typically have twelve legs	0	FALSE
478	5	3	The brain's frontal lobe is responsible for most higher-order functions such as planning, problem-solving, judgement, and creative thought.	1	TRUE
479	5	4	All organic compounds contain the element carbon	1	TRUE
480	5	5	If the voltage in a circuit is increased whilst the resistance remains constant, the current stays the same	0	FALSE
481	5	4	Enzymes are commonly used to cut out specific genes to place into other organisms	1	TRUE
482	5	1	Children typically learn to talk before they can walk	0	FALSE
483	5	1	Glass is commonly used in construction because it is opaque	0	FALSE
484	5	4	Deforestation is considered one of the main contributors to the greenhouse effect	1	TRUE
485	5	5	A kettle will have a power of 100 watts if it transfers 1,000 joules of energy in 10 seconds	1	TRUE
486	5	2	Aluminum is made from melted plastics	0	FALSE
487	5	4	Eye color is an example of continuous variation in a trait	0	FALSE
488	5	4	Transition elements are commonly used as catalysts in chemical reactions	1	TRUE
489	5	1	Tadpoles hatch from frogs' eggs	1	TRUE
490	5	4	Metallic bonds are typically stronger than covalent bonds	0	FALSE
491	5	1	Tomatoes grow on plants	1	TRUE
492	5	5	In physics, the unit for current is Volts	0	FALSE
493	5	5	As you dive deeper into the ocean, the hydrostatic pressure of the water increases	1	TRUE
494	5	5	The force applied to a current-carrying wire can be increased by decreasing the magnetic field	0	FALSE
495	5	1	Daylight is commonly used for drying clothes	1	TRUE
496	5	3	Epilepsy is a disorder of the nervous system	1	TRUE
497	5	2	Condensation is when a solid turns into a gas	0	FALSE
498	5	4	The pituitary gland is found in the brain	1	TRUE
499	5	5	A concave lens magnifies the perceived size of an object	0	FALSE
500	5	3	In the periodic table, each period refers to a horizontal row	1	TRUE
