# Supplementary material for: Using meta-predictions to identify experts in the crowd when past performance is unknown
Source: PLoS One. 2020 Apr 24;15(4):e0232058. doi: 10.1371/journal.pone.0232058 (PMC7182234; doi:10.1371/journal.pone.0232058)
Supplement: S1 File — (ZIP) [file pone.0232058.s003.zip › AnalysisCode/Raws/r2a_rawdata.xlsx]

## Sheet: r2a_rawdata
2	50	50	60	2	80	90	80	2	50	50	50	1	30	20	20	2	75	100	90	1	10	0	20	2	70	100	80	2	90	100	90	2	50	50	50	2	50	50	50	1	50	0	50	1	40	40	40	2	50
2	95	94	88	1	30	31	74	1	42	46	51	1	100	100	98	2	60	100	66	1	21	100	66	2	81	72	72	2	99	100	100	2	62	74	64	2	54	54	35	2	94	91	90	1	82	20	69	2	64
1	24	10	16	1	42	23	38	2	55	75	56	1	2	0	4	2	69	85	64	1	8	0	8	1	51	51	51	2	96	100	95	2	50	51	49	1	50	50	50	2	90	83	87	1	26	6	25	1	50
2	91	88	94	2	87	91	77	2	96	98	99	2	92	76	88	2	84	72	89	1	81	40	70	2	91	78	95	1	82	74	94	2	94	84	83	2	85	95	88	1	88	89	78	1	87	96	82	2	88
2	80	70	80	2	100	71	81	2	82	61	80	2	100	70	70	2	80	70	80	2	90	70	80	2	100	72	90	2	90	100	100	2	80	70	80	2	100	80	80	2	82	92	70	2	91	70	80	2	81
2	83	100	75	1	12	0	20	2	58	51	40	1	0	0	2	2	92	100	97	1	0	0	1	2	77	91	80	2	86	96	85	2	55	59	61	1	44	46	46	1	0	0	3	2	65	81	66	2	66
1	71	50	65	2	100	100	100	2	65	84	62	1	0	0	20	2	50	50	50	1	40	30	55	2	70	62	65	2	84	91	77	2	61	50	51	1	62	50	37	2	75	50	51	1	83	50	67	2	61
1	75	32	40	2	78	85	76	1	60	23	61	1	14	10	15	2	41	100	56	1	62	9	62	2	83	100	82	2	79	96	94	2	83	80	85	1	42	50	51	1	34	38	71	1	51	41	44	2	79
2	64	86	54	1	22	6	27	1	53	55	40	1	5	1	86	2	61	68	59	1	14	19	32	2	72	60	82	2	96	84	82	1	33	56	51	1	39	51	38	2	70	55	65	1	34	68	61	2	71
2	100	100	92	1	30	17	21	2	61	51	51	1	16	22	19	2	61	51	57	1	44	45	51	2	82	87	85	2	76	91	80	1	8	29	40	2	51	51	51	2	83	95	91	1	70	87	81	1	52
2	21	51	31	1	11	10	83	2	61	51	65	1	0	0	0	2	72	100	62	1	10	0	19	2	68	69	69	2	42	70	60	1	43	51	46	1	51	51	51	2	60	100	61	1	22	29	35	2	38
2	69	69	71	2	66	78	74	1	71	36	75	1	9	6	97	2	88	97	100	2	84	95	98	1	3	10	19	2	100	98	95	1	3	11	99	2	65	47	65	1	19	16	90	2	74	72	84	1	32
1	50	50	49	1	36	34	60	1	50	51	50	1	16	20	22	2	50	51	51	1	42	40	37	2	58	59	58	2	71	68	69	2	49	49	50	1	51	49	49	1	39	42	37	1	38	33	36	2	50
1	51	51	51	1	70	25	30	2	81	89	92	1	95	0	2	1	39	29	28	1	5	0	5	2	79	91	95	2	100	100	100	2	92	98	97	2	71	77	81	1	95	0	4	1	61	0	30	1	50
2	30	71	42	1	20	8	19	2	60	77	57	1	1	0	82	2	41	55	38	1	2	2	3	2	73	90	75	2	66	83	73	2	60	69	60	2	62	67	60	2	59	73	66	1	56	63	55	2	41
1	40	14	43	1	29	6	34	2	43	51	56	1	8	4	15	2	48	48	51	1	25	45	48	1	37	37	40	2	70	52	71	2	61	44	43	1	44	46	45	2	59	60	61	1	40	41	41	2	55
2	80	91	60	2	100	70	50	2	100	100	66	2	51	75	51	2	84	60	81	2	51	60	77	1	66	67	89	2	51	78	60	2	80	68	82	2	66	51	80	1	70	85	78	2	84	72	83	2	39
2	58	55	61	2	59	43	57	1	56	60	66	2	63	62	65	2	72	57	68	1	61	45	58	2	58	41	65	2	63	45	65	2	62	45	63	1	58	43	66	1	59	69	55	1	63	43	63	2	61
2	70	70	60	2	40	55	55	2	70	70	60	1	5	0	5	1	60	45	50	1	35	15	35	2	80	90	75	2	75	90	70	2	55	55	55	1	45	45	45	2	60	70	60	1	45	40	50	2	60
2	84	76	78	2	76	73	79	1	80	71	83	2	83	75	76	1	22	33	40	2	73	74	77	2	79	79	75	2	100	95	100	2	100	100	97	2	91	96	100	2	90	84	100	2	83	93	98	2	88
2	55	100	50	1	72	29	70	2	60	79	58	1	17	0	76	1	36	0	40	1	56	0	62	2	76	82	81	2	60	100	60	2	80	86	78	2	65	75	67	2	33	100	34	1	28	0	35	2	68
2	70	65	75	1	20	2	8	2	70	70	55	1	2	0	5	2	55	60	55	1	10	0	14	2	75	90	60	2	55	90	66	2	52	64	40	2	65	50	30	2	65	65	55	1	25	15	15	2	44
1	40	30	70	1	70	20	80	2	76	81	66	1	5	0	100	2	56	94	68	1	62	9	75	2	81	100	86	2	80	100	87	2	60	71	40	1	71	56	21	2	64	85	67	1	70	10	70	2	60
2	70	80	88	1	90	6	51	2	75	67	51	1	30	51	40	1	34	31	24	2	100	98	96	2	80	85	79	2	82	88	76	2	70	82	80	2	69	99	89	2	89	100	91	2	82	67	68	2	67
1	13	14	12	1	73	14	68	2	51	51	51	1	2	2	3	2	64	93	68	1	30	4	33	1	61	20	66	2	82	100	82	1	37	23	41	2	51	51	51	1	20	1	23	1	69	18	72	2	65
2	70	75	85	2	65	65	70	2	60	65	70	1	1	0	1	1	50	50	50	1	35	40	35	2	80	95	80	2	70	65	75	2	80	80	70	2	50	50	55	2	90	97	75	1	65	45	57	2	81
1	34	51	63	2	92	77	85	1	36	27	52	1	15	8	20	2	99	91	93	2	90	97	82	1	33	51	26	2	82	75	83	2	92	86	80	1	21	46	26	2	94	88	82	1	66	52	43	1	87
2	73	42	59	2	33	63	54	1	42	68	86	1	19	76	27	1	30	35	71	1	23	20	33	1	31	40	72	1	73	33	60	1	31	67	45	1	71	55	43	1	66	43	58	1	62	37	54	1	72
2	73	68	73	1	63	40	66	2	68	60	71	1	61	35	71	2	76	84	74	2	72	82	69	2	62	77	72	2	69	62	80	1	60	43	67	2	71	68	36	2	64	83	70	2	64	73	64	2	66
2	40	90	40	1	20	10	20	1	50	10	50	1	10	0	10	2	60	100	60	1	30	10	30	2	70	90	70	2	80	100	80	1	70	29	70	2	50	60	50	2	90	100	90	1	30	0	30	2	60
2	53	97	71	1	41	4	37	2	51	50	67	1	16	13	16	2	60	73	64	1	43	10	39	2	63	91	82	2	83	83	84	2	61	56	73	2	51	51	51	2	65	98	80	1	50	12	57	2	60
1	99	95	97	2	100	98	99	1	97	98	99	1	99	99	100	2	100	99	100	1	99	96	98	2	98	98	100	2	100	97	99	2	100	99	98	1	97	97	97	2	94	99	99	1	99	81	93	2	82
2	98	100	94	2	85	82	84	2	92	85	92	1	63	64	69	2	74	86	67	1	55	35	60	2	71	76	75	2	96	97	92	1	43	58	42	2	75	51	58	2	65	76	63	1	37	60	51	2	72
2	69	72	59	1	70	39	80	2	78	60	90	1	7	4	39	2	90	90	97	2	84	95	84	2	81	61	91	2	100	95	92	2	96	58	30	1	20	50	72	2	75	75	63	1	22	40	84	2	84
2	80	50	75	1	25	0	20	2	50	70	50	1	9	0	10	2	75	80	70	1	15	0	25	2	95	100	85	2	95	100	90	2	65	90	75	2	50	75	50	2	70	90	70	2	80	65	50	1	50
2	76	75	85	1	11	0	82	1	31	40	68	1	0	0	100	2	73	77	74	1	16	0	66	2	100	100	100	2	100	100	100	2	90	100	89	1	54	46	51	2	100	100	100	1	15	0	88	2	83
1	76	78	78	2	87	89	90	2	83	75	74	2	78	73	69	2	85	83	73	2	76	67	68	2	86	78	77	2	85	92	87	2	93	86	87	2	89	86	96	1	38	57	56	2	67	65	59	1	66
1	30	10	33	1	5	0	5	1	67	34	60	1	1	0	1	2	66	90	66	1	3	0	5	2	70	99	80	2	99	100	94	2	66	95	76	1	60	30	55	2	90	100	85	1	18	0	25	1	62
2	82	91	94	2	83	91	98	2	85	97	82	1	86	94	85	2	89	96	83	1	84	91	98	1	80	91	78	2	96	93	97	2	100	99	100	2	96	99	100	2	93	98	98	1	98	99	96	1	100
2	62	71	60	1	29	24	36	2	64	76	58	1	5	0	4	2	67	100	71	1	41	10	34	2	62	96	70	2	63	100	75	1	39	41	42	1	45	45	40	2	74	95	84	1	29	0	11	2	72
2	91	97	76	2	78	89	83	2	79	87	84	2	84	85	83	2	77	92	81	2	82	83	86	2	90	82	78	2	81	93	82	2	78	89	71	2	81	88	85	2	87	96	90	2	85	83	94	2	72
1	30	10	30	1	20	0	25	2	60	70	65	1	0	0	0	2	70	95	70	1	16	0	20	2	65	100	70	2	80	100	75	2	75	100	85	1	50	50	50	2	60	95	60	1	25	0	30	2	55
2	64	63	55	1	44	3	29	2	51	51	51	1	40	30	37	2	58	86	57	1	44	31	46	2	51	51	51	2	60	79	60	2	56	60	54	1	51	51	51	2	65	92	68	1	53	79	54	1	51
2	91	100	80	2	81	95	84	1	21	17	71	2	92	100	96	2	85	95	78	1	19	25	62	1	16	27	62	2	91	100	86	1	22	38	62	1	26	46	55	2	80	82	67	1	21	1	93	2	81
1	72	61	80	2	100	81	63	2	89	61	82	1	87	24	49	2	84	67	90	2	82	71	100	2	76	84	87	1	32	67	81	2	74	90	86	2	82	80	32	2	78	39	71	2	80	74	96	2	91
2	90	92	92	1	56	51	56	2	62	62	60	1	16	14	12	1	42	40	45	1	23	43	51	2	82	70	55	2	78	63	65	2	57	58	58	2	51	51	51	1	37	36	41	1	63	64	61	1	43
2	88	70	87	2	84	60	87	1	85	72	91	2	86	95	82	2	79	91	82	2	85	93	82	2	91	81	97	2	91	79	96	2	97	89	96	2	95	89	95	2	91	84	93	2	90	91	83	2	95
2	62	50	58	2	73	74	74	1	37	38	27	1	25	8	14	2	60	62	61	1	31	30	17	2	71	69	72	2	76	75	76	2	75	77	78	1	26	33	29	2	67	72	68	1	34	32	30	2	67
2	51	51	62	2	100	100	100	2	63	53	76	2	0	0	0	2	69	100	66	1	0	15	9	2	100	100	100	2	72	100	77	2	51	51	50	1	51	51	51	2	48	46	51	1	0	0	31	2	51
2	72	75	49	1	24	0	64	1	68	24	40	1	15	0	78	2	73	70	70	1	22	0	71	2	70	100	67	2	100	100	95	2	71	75	73	2	60	60	48	2	75	88	76	1	23	16	68	2	73
2	75	96	69	2	70	74	70	1	21	23	24	1	97	94	97	2	60	62	65	1	59	62	64	2	99	99	100	2	90	88	92	2	85	93	90	1	45	46	46	2	72	73	72	2	89	94	92	2	91
1	50	2	56	1	15	30	35	2	66	70	63	1	5	0	14	2	28	37	23	1	9	19	25	2	79	74	84	2	74	87	78	2	69	90	74	1	7	79	72	2	63	76	69	1	23	5	59	1	44
2	67	59	77	2	69	65	82	2	69	34	31	1	67	70	69	2	60	74	67	1	71	62	74	2	64	81	68	1	29	73	72	2	37	83	62	1	71	63	73	2	65	61	59	1	69	56	61	2	33
2	91	71	82	1	72	51	51	2	54	51	49	1	51	66	51	2	51	51	51	2	47	51	53	1	55	51	55	2	51	61	51	2	70	70	51	2	51	71	51	1	59	51	67	1	67	81	70	2	51
2	83	85	84	2	89	83	92	1	19	23	25	1	19	28	22	2	89	81	87	1	26	26	27	2	79	89	91	2	94	90	90	1	35	34	28	2	87	91	91	2	84	93	92	1	28	25	23	2	86
2	99	82	89	2	97	96	80	1	82	83	87	1	82	88	85	2	83	89	85	1	82	87	83	1	86	81	88	2	80	95	89	2	81	92	90	2	83	81	96	2	76	86	89	1	81	90	80	1	89
2	90	90	75	2	71	80	70	1	66	80	75	1	50	43	50	1	50	50	50	1	35	20	30	2	55	50	45	2	80	80	75	1	65	86	60	2	68	96	68	2	50	50	50	1	48	50	50	2	50
1	30	0	70	2	90	98	85	1	20	0	25	1	0	0	0	2	60	100	55	1	20	0	15	2	100	100	99	2	100	100	100	2	95	100	90	1	50	50	35	2	95	99	90	1	40	75	50	2	95
2	85	87	90	2	83	80	86	1	27	30	69	2	79	83	83	2	86	87	88	2	87	84	92	1	92	85	82	2	84	84	83	2	85	88	87	1	84	85	81	2	82	83	86	2	86	85	97	1	91
2	85	97	92	1	90	99	89	1	89	100	90	1	86	99	91	2	88	95	89	1	89	95	91	2	83	93	84	2	93	96	87	2	90	96	83	1	85	96	87	2	87	94	81	2	93	85	97	2	87
2	100	100	100	1	0	0	1	2	68	87	73	1	1	0	0	1	0	0	0	2	100	100	100	2	100	100	100	2	100	100	100	1	0	0	82	1	0	0	57	2	100	100	89	1	0	0	73	1	0
2	46	67	48	1	32	29	31	2	67	66	68	1	17	17	18	2	75	77	77	1	22	22	19	2	75	74	74	2	80	81	81	2	78	82	78	2	78	78	78	2	73	75	73	1	22	22	22	2	80
1	80	36	66	1	66	64	66	2	75	43	67	2	65	75	45	2	68	40	58	1	74	67	36	2	77	66	78	2	100	100	100	2	93	82	90	2	79	70	59	1	10	37	26	2	90	81	75	1	28
2	67	75	66	2	74	39	66	2	65	25	41	1	69	83	36	2	84	95	78	1	71	36	60	2	66	39	60	2	68	86	79	2	62	40	68	2	74	87	74	1	12	31	23	2	61	78	87	1	12
2	69	88	73	2	67	80	89	2	64	84	75	1	12	24	10	2	66	78	97	1	10	16	11	2	72	89	68	2	64	80	93	2	62	78	87	2	61	78	91	2	65	80	93	2	60	73	89	1	14
1	31	26	26	2	100	100	100	2	78	87	85	1	11	11	11	2	61	60	60	2	73	73	74	2	84	85	82	2	67	67	65	2	71	64	65	2	63	61	62	1	30	31	30	2	69	70	69	1	32
2	100	100	100	2	100	100	100	1	100	99	99	1	100	96	100	2	99	99	100	2	100	100	100	2	99	98	100	2	98	100	100	2	95	97	98	1	94	98	97	2	100	97	99	1	100	100	100	1	96
1	21	51	51	1	19	5	17	1	42	53	43	1	2	0	0	2	65	75	76	1	25	13	41	2	76	100	100	2	77	100	79	1	54	52	47	1	38	51	51	2	84	93	67	1	53	71	57	1	8
2	70	30	50	1	20	0	30	2	60	80	71	1	20	0	20	2	60	100	71	1	9	0	15	2	90	100	81	2	70	90	80	1	30	20	30	2	50	50	60	2	96	100	92	1	10	0	10	2	80
1	74	85	76	2	80	76	84	2	96	89	86	1	61	61	67	2	81	73	64	1	97	90	86	2	87	93	95	2	96	90	96	2	93	87	88	2	62	67	75	2	100	93	95	1	87	62	60	1	64
2	99	98	99	1	97	97	98	2	98	100	98	1	99	99	99	2	96	97	97	1	98	98	97	2	97	97	97	1	99	98	98	2	96	97	97	1	97	97	97	2	98	97	97	1	98	97	98	2	99
2	92	100	95	2	86	94	95	2	91	84	93	1	17	4	9	2	68	76	70	1	28	13	22	2	96	96	95	2	97	98	100	2	94	100	95	2	74	64	70	1	79	88	78	1	18	9	20	1	5
2	38	51	51	1	10	20	50	2	77	100	71	1	34	0	60	1	54	26	45	1	34	10	51	2	51	40	50	1	62	31	42	2	50	73	58	1	40	19	50	2	63	65	49	1	35	4	49	1	50
2	67	36	73	2	74	61	75	1	69	37	65	1	59	40	78	2	79	71	91	1	74	58	70	1	79	32	46	1	77	47	81	2	69	85	72	1	71	66	96	2	73	46	75	1	66	57	46	2	83
2	71	82	73	2	71	78	77	1	50	50	50	2	67	64	67	2	77	91	83	2	83	61	61	1	76	73	72	2	85	77	82	2	76	77	71	2	76	75	73	2	84	91	86	2	84	85	85	2	85
2	81	99	90	1	28	11	32	1	31	31	21	1	42	20	33	2	85	69	91	1	40	19	28	2	99	90	97	2	98	90	77	1	31	8	14	2	90	60	76	2	93	68	59	1	21	31	21	2	86
2	97	96	93	2	98	93	96	1	97	94	99	2	96	94	97	2	98	93	97	2	90	92	94	1	94	88	97	2	92	88	91	2	95	92	93	1	90	97	88	1	96	95	98	2	96	89	94	2	95
2	92	79	90	1	91	85	95	1	88	82	93	1	95	85	79	2	94	82	93	1	81	93	78	2	91	85	86	2	92	78	70	1	84	69	86	2	82	91	85	2	94	83	93	1	88	80	92	2	90
2	71	83	63	2	81	93	74	1	31	80	40	1	83	69	76	2	85	70	93	2	81	97	69	2	30	88	99	2	95	79	99	2	98	99	92	2	96	29	80	2	29	80	30	2	78	93	65	2	96
2	78	91	93	2	88	77	94	2	55	88	96	1	26	73	72	2	82	69	92	2	86	72	92	2	83	75	87	2	84	95	82	1	90	89	97	1	96	83	96	2	81	70	94	2	80	73	90	1	91
2	100	100	92	1	53	40	40	1	24	49	48	1	10	1	3	1	5	9	10	1	10	11	10	2	85	84	77	2	92	93	91	2	94	95	92	1	23	21	29	2	78	51	51	1	1	0	0	1	0
1	96	75	85	1	74	82	87	1	80	78	87	1	100	81	90	2	83	67	82	1	69	76	81	2	85	73	83	2	80	81	86	1	75	76	85	2	79	73	82	2	83	75	82	1	65	76	72	2	75
2	92	83	92	2	91	84	100	2	91	100	83	1	89	93	85	1	90	100	85	2	88	98	82	2	97	90	99	1	93	97	85	2	89	98	83	2	92	98	90	2	90	78	96	2	90	99	88	2	91
1	19	0	71	1	10	0	81	2	51	63	37	1	20	1	32	2	66	35	57	1	19	8	61	2	90	100	82	2	65	13	80	2	100	100	83	2	23	58	39	1	79	16	84	1	60	7	41	2	100
2	60	60	40	1	10	0	10	2	80	70	40	1	0	0	0	2	80	100	60	1	25	0	40	2	70	100	55	2	70	100	70	2	40	100	30	2	40	50	30	2	65	90	60	1	80	80	60	2	65
2	82	72	84	1	42	29	41	1	32	43	39	2	64	61	87	2	73	94	75	1	42	30	40	2	95	82	90	2	64	77	82	1	61	75	70	1	61	78	71	1	17	46	35	1	42	28	42	2	78
2	71	81	81	1	9	6	5	2	74	85	68	1	0	0	0	2	83	91	82	1	13	9	14	2	93	82	76	2	90	94	81	2	93	81	88	2	51	51	51	1	20	9	6	1	31	9	21	1	51
2	82	96	87	1	16	8	16	1	8	14	13	1	16	7	14	2	78	89	82	1	15	20	20	2	82	93	92	2	87	95	94	1	21	20	20	2	74	87	80	2	82	93	82	1	8	11	11	2	51
1	10	10	10	1	80	10	10	1	50	50	50	1	0	0	0	1	50	50	50	1	50	20	50	2	100	100	100	2	100	100	100	2	50	50	50	1	50	50	50	2	50	70	50	1	50	40	50	2	50
2	100	100	100	1	0	0	0	2	51	52	52	1	100	100	100	2	51	51	51	1	0	0	0	2	100	100	100	1	0	0	0	2	100	100	100	1	51	52	51	1	0	0	0	1	1	0	0	2	100
[truncated: 350 more columns]
