# Supplementary material for: Using meta-predictions to identify experts in the crowd when past performance is unknown
Source: PLoS One. 2020 Apr 24;15(4):e0232058. doi: 10.1371/journal.pone.0232058 (PMC7182234; doi:10.1371/journal.pone.0232058)
Supplement: S1 File — (ZIP) [file pone.0232058.s003.zip › AnalysisCode/Raws/r2b_rawdata.xlsx]

## Sheet: r2b_rawdata
1	20	17	77	2	79	86	72	2	99	98	96	2	51	99	43	1	70	51	30	1	60	14	24	2	66	51	20	2	75	84	84	1	22	10	92	1	17	25	73	2	95	86	87	2	51	51	30	1	73
2	80	97	82	2	79	91	92	2	91	90	95	2	72	93	98	1	34	23	36	2	70	80	80	2	87	91	83	2	86	96	84	2	80	87	98	1	13	8	87	2	96	96	93	2	77	81	83	1	17
2	75	75	80	2	67	62	69	1	63	69	66	2	61	69	70	1	63	69	65	1	65	62	76	1	69	67	73	2	65	70	70	2	71	76	74	1	64	64	67	2	67	72	68	2	65	65	72	2	62
2	75	100	91	2	58	90	55	2	93	75	85	2	76	75	50	1	28	5	37	2	98	97	99	2	79	90	77	2	62	90	54	1	50	50	50	1	9	80	91	2	64	85	56	2	90	80	90	2	59
2	92	91	94	2	90	90	92	2	88	93	92	2	92	91	98	2	87	93	95	2	94	95	96	2	92	97	93	2	89	95	95	1	23	29	18	2	98	96	97	2	100	97	100	2	93	95	99	1	12
2	85	100	81	2	67	100	97	2	100	100	100	2	88	100	92	1	35	0	37	2	100	100	90	1	75	0	36	2	55	85	55	2	80	100	65	1	30	20	43	2	83	83	67	1	16	0	14	1	76
2	71	100	70	2	81	100	90	2	91	99	91	1	81	51	82	1	11	100	92	1	72	0	67	2	97	50	86	1	84	0	87	1	36	10	51	1	1	2	5	2	99	97	97	1	49	30	50	1	21
1	21	20	75	2	81	85	81	1	17	14	62	2	81	71	62	2	77	66	70	2	87	88	66	2	81	70	61	1	26	17	23	1	28	51	37	1	26	45	34	2	78	73	67	1	23	28	37	2	68
2	90	82	91	2	86	82	91	2	79	86	72	2	86	86	78	2	79	91	73	2	82	92	85	2	81	87	79	2	72	79	74	2	76	86	79	1	59	64	66	2	69	79	69	2	70	84	70	2	72
2	92	100	100	2	80	100	87	2	80	80	80	2	95	100	96	1	4	0	5	2	100	100	100	1	30	19	15	2	85	95	94	1	15	0	15	1	5	0	5	2	100	100	100	2	76	83	79	1	0
1	66	56	77	2	66	80	67	2	92	58	72	2	70	64	75	2	67	83	67	2	70	65	82	2	76	64	75	2	74	73	80	2	78	63	81	2	65	82	78	1	39	25	44	1	45	43	37	1	41
1	23	13	15	2	82	73	78	1	88	69	66	1	25	6	73	2	100	100	100	2	100	100	100	2	58	61	54	2	78	78	69	2	76	61	62	1	60	53	64	2	100	100	100	2	71	82	73	2	61
2	90	10	51	2	70	29	51	2	99	1	91	2	100	0	100	2	100	0	99	2	81	81	82	2	91	81	70	2	100	98	92	2	82	82	82	2	49	49	49	2	99	97	92	2	91	81	81	2	71
2	72	66	77	2	81	87	81	2	99	99	99	2	80	80	80	1	60	0	30	2	70	65	71	2	76	81	71	1	32	30	31	2	73	72	72	1	23	30	20	2	91	91	92	2	70	80	75	1	69
2	88	81	87	2	91	94	95	1	18	25	28	2	84	87	91	2	84	91	93	2	90	92	93	1	37	36	33	2	88	87	93	2	94	94	95	2	95	92	94	2	92	96	96	2	96	95	95	2	91
2	91	98	95	2	95	85	98	2	94	97	99	1	98	86	96	1	97	87	98	2	93	98	91	2	96	89	100	2	92	97	89	2	94	96	89	2	95	94	97	2	97	93	95	2	98	92	99	2	93
2	86	85	75	2	65	85	67	2	67	87	62	1	66	63	64	2	62	73	78	2	64	69	77	2	78	89	81	2	63	78	70	1	75	64	77	1	55	81	59	2	65	66	85	2	62	73	64	2	62
2	100	100	92	2	72	80	82	1	86	81	74	2	100	100	100	2	100	100	87	2	100	82	72	2	74	89	72	2	71	80	82	2	82	81	73	1	100	100	81	2	91	96	79	2	91	82	81	2	92
2	91	95	96	1	95	94	94	2	92	93	96	2	96	96	96	1	91	95	92	1	93	93	92	2	90	94	96	2	90	93	97	1	92	91	97	2	93	95	95	2	96	93	95	2	88	89	93	2	93
2	75	100	75	2	70	80	60	2	90	95	85	2	65	60	50	2	90	80	75	2	100	100	100	2	75	80	70	2	80	70	75	1	20	10	25	1	5	0	5	2	90	100	85	2	95	100	90	1	50
1	74	60	53	2	56	42	58	2	59	64	63	2	60	39	64	1	62	46	62	2	62	43	59	2	60	62	40	1	62	51	41	2	62	44	58	2	57	51	42	2	59	44	61	1	63	59	58	2	58
2	95	93	99	2	93	87	96	1	94	85	99	2	97	96	95	2	97	97	95	1	97	93	95	2	96	95	93	2	98	96	91	1	96	93	97	2	96	96	94	2	96	96	97	2	98	97	92	2	98
2	94	96	97	2	91	91	95	2	94	96	96	2	94	94	97	1	93	95	94	2	96	94	98	2	97	96	100	2	95	97	96	2	95	94	96	1	95	95	95	2	97	98	96	2	96	96	97	2	95
2	61	59	63	1	62	65	51	1	61	51	42	1	62	40	58	2	59	44	60	1	62	44	59	1	62	51	40	1	63	51	37	1	59	51	37	1	60	51	45	1	61	56	63	1	59	38	62	1	62
2	82	100	75	2	96	100	90	2	100	100	100	2	75	80	75	1	9	0	30	2	100	100	100	1	34	0	29	1	82	10	77	1	40	25	43	1	5	1	7	2	100	100	100	1	0	0	0	1	1
2	90	100	90	2	70	80	70	2	90	100	100	2	60	50	50	2	70	90	80	2	95	100	100	2	50	50	50	1	40	40	50	1	50	30	30	1	10	0	10	2	100	100	100	1	30	80	30	1	10
2	69	85	83	2	85	80	74	2	60	56	54	2	56	51	51	1	16	40	51	1	32	46	51	2	60	51	52	2	64	62	55	2	66	60	51	1	31	35	39	2	69	83	77	1	37	51	51	2	60
1	90	99	90	1	100	92	99	2	99	93	100	1	98	85	97	1	99	100	93	1	100	89	97	1	100	99	92	2	83	95	99	2	87	94	99	1	92	100	93	1	93	98	86	2	83	99	89	2	84
1	9	63	70	2	34	45	55	1	30	79	81	2	95	100	95	2	100	100	100	2	58	59	59	2	75	89	74	1	37	69	78	1	31	69	57	1	60	70	57	1	71	40	66	2	80	60	71	1	39
2	95	7	77	2	100	37	70	2	86	31	85	2	76	18	84	1	73	27	75	2	87	88	74	1	23	100	81	1	100	72	83	1	60	33	82	2	29	91	47	2	42	73	57	2	93	76	41	2	85
1	71	69	64	2	65	74	66	2	74	80	77	1	76	83	75	2	69	74	73	2	67	72	69	1	69	68	67	2	65	76	68	1	67	70	72	1	66	76	66	2	66	70	71	2	68	70	73	2	67
1	90	84	100	2	88	79	96	2	93	83	96	2	94	85	94	1	90	82	98	2	93	85	97	2	86	98	85	2	92	81	96	1	88	81	96	2	92	81	95	1	88	79	98	1	93	86	94	2	96
2	78	86	85	2	97	94	91	2	100	100	98	2	98	100	95	2	100	93	97	2	97	95	100	2	92	88	93	2	98	98	99	2	96	98	95	2	96	94	96	2	100	97	95	2	100	100	89	2	94
2	79	77	90	2	64	65	69	2	64	67	68	2	72	75	81	2	74	73	78	2	80	89	88	2	67	77	72	2	72	83	78	2	70	83	75	2	69	68	75	2	74	85	79	2	71	79	76	2	85
2	89	100	89	2	99	81	95	2	97	88	97	2	91	98	92	2	100	89	100	2	97	100	93	2	100	95	100	1	100	99	89	2	97	86	99	1	93	100	92	2	99	86	99	2	96	88	98	2	88
2	99	99	99	1	87	95	98	1	26	26	32	2	96	96	97	2	96	96	99	1	98	98	11	2	98	98	98	2	98	98	98	2	98	99	98	1	20	18	6	2	98	97	99	2	99	98	98	2	99
2	84	86	77	2	81	84	87	2	85	83	85	2	79	87	84	2	76	91	89	2	81	80	93	2	81	81	89	2	76	89	80	2	78	89	83	2	86	83	80	2	89	88	89	2	86	78	88	2	82
2	68	53	38	1	27	43	63	2	54	57	53	2	83	79	79	2	73	74	65	2	82	85	76	1	20	72	78	1	29	35	37	2	68	60	64	2	75	65	62	2	71	68	69	1	65	61	57	1	81
2	91	95	96	2	90	93	92	2	89	90	91	2	90	92	91	2	90	92	95	2	88	92	96	2	98	92	94	1	90	89	94	2	89	87	93	2	86	88	93	1	90	90	91	2	90	90	91	2	91
2	96	95	97	2	95	93	94	2	94	96	93	2	97	96	93	2	97	97	94	1	96	93	98	2	95	93	97	2	97	93	97	2	97	94	90	2	97	93	97	2	94	92	97	2	95	94	96	2	96
2	82	100	88	2	77	91	76	2	100	80	97	2	77	51	76	1	83	51	81	2	82	51	83	1	25	24	25	1	51	51	51	2	71	51	72	1	82	91	81	2	96	100	95	1	6	100	98	2	71
2	75	85	90	2	80	100	80	2	100	100	90	2	60	100	50	2	70	90	60	2	90	100	70	2	50	85	50	2	30	70	25	2	10	75	5	1	35	25	15	2	70	85	65	1	65	25	50	1	30
2	82	95	89	1	96	91	99	2	97	86	99	2	98	94	100	1	99	97	99	2	99	95	99	2	98	95	98	1	100	95	99	2	100	97	99	2	99	98	98	2	99	94	100	2	98	96	99	2	97
1	31	28	29	2	72	71	71	1	35	33	32	1	26	27	28	1	7	6	5	2	70	72	72	2	60	57	57	2	60	61	62	1	28	29	29	1	4	4	3	2	74	76	77	2	73	75	75	2	68
2	71	83	84	1	29	31	42	2	74	90	84	2	84	98	90	2	88	98	86	2	91	99	87	2	93	82	99	2	90	82	94	2	87	100	87	2	86	97	81	2	90	76	93	2	90	96	82	2	89
2	81	100	51	2	85	100	61	2	100	100	100	2	75	100	66	2	79	100	78	2	100	100	100	1	51	100	51	2	60	100	66	2	21	100	37	1	0	0	0	2	3	0	3	2	51	71	51	1	21
2	72	91	61	2	72	92	61	2	81	82	70	1	70	39	61	2	81	95	73	1	60	20	51	1	63	41	55	1	60	50	53	1	40	45	36	1	30	20	18	2	79	80	66	1	39	35	37	1	18
2	78	90	85	2	85	83	90	2	68	83	77	1	25	34	29	2	87	79	87	1	15	27	21	2	87	84	74	2	82	80	84	2	89	75	86	1	20	25	23	2	80	91	80	2	83	78	82	1	25
2	80	92	76	2	81	87	94	1	81	91	83	2	85	92	82	2	81	91	83	2	82	90	98	2	81	90	96	2	80	88	95	2	83	91	97	2	86	92	97	2	84	88	92	2	85	94	85	2	86
2	70	100	79	2	100	100	100	2	70	100	78	2	65	77	74	1	30	0	22	2	100	100	100	1	60	0	67	2	70	100	82	1	44	10	22	1	12	0	0	2	74	100	79	1	39	44	43	1	69
2	84	88	80	2	73	74	87	2	66	82	72	2	83	85	79	1	70	68	66	2	74	76	70	1	82	82	64	1	80	53	65	1	66	70	62	1	76	67	72	2	76	68	67	2	87	74	78	1	85
2	83	77	90	1	85	76	90	2	89	76	84	1	88	79	93	1	89	82	91	2	91	79	91	1	82	77	93	2	89	83	92	1	83	92	86	2	88	78	90	2	91	79	85	1	83	95	81	2	94
2	85	70	83	2	86	65	81	1	73	65	81	2	88	68	77	1	68	86	73	2	80	90	70	2	79	89	68	1	82	69	81	2	87	67	79	2	74	88	70	1	72	87	75	2	70	90	71	2	86
2	85	74	75	1	44	28	25	2	89	91	85	2	86	92	90	2	85	92	92	2	95	90	85	2	91	92	88	1	18	18	16	1	23	23	21	1	21	22	17	2	86	94	89	2	88	93	88	2	85
2	100	100	100	1	100	100	100	1	100	100	100	2	100	100	100	2	100	100	100	2	100	100	100	2	100	100	100	2	100	100	100	2	100	100	100	1	100	100	100	2	100	100	100	2	100	100	100	2	100
2	99	93	99	2	98	100	97	2	94	90	100	2	97	100	95	1	94	100	95	2	97	99	94	2	97	99	93	2	96	99	94	2	97	98	93	1	96	100	96	2	95	99	93	2	98	92	97	2	100
2	69	38	65	2	57	40	58	2	63	44	60	2	65	51	59	1	56	51	60	2	45	51	66	2	53	70	56	2	64	60	51	2	75	70	72	2	51	60	57	2	45	61	51	2	51	64	60	2	66
2	30	70	70	2	75	85	61	2	100	100	90	1	60	45	24	1	9	0	10	2	100	100	100	1	45	0	40	1	10	0	20	1	60	19	40	1	10	0	5	2	100	100	100	2	95	100	90	1	24
2	91	100	94	2	82	100	88	2	100	100	96	2	75	91	81	1	13	8	17	2	100	100	100	2	51	51	51	1	29	17	23	1	40	34	51	1	2	0	2	2	78	76	79	1	2	0	0	1	0
1	0	0	1	2	93	78	89	2	51	56	51	2	83	100	75	2	83	100	74	2	94	100	81	2	63	86	76	1	33	0	31	1	28	0	30	1	20	10	18	2	84	100	84	2	78	81	72	2	57
2	69	78	72	1	70	86	78	2	70	85	76	2	74	86	76	2	80	73	79	2	77	74	84	2	80	76	82	2	76	86	78	2	77	80	75	2	80	71	80	2	72	84	72	2	76	70	71	2	76
1	9	15	17	2	94	98	91	2	51	51	51	2	86	88	86	1	3	0	1	2	88	87	83	1	12	42	29	2	68	71	71	1	30	43	35	2	56	51	51	1	34	51	31	1	39	51	45	1	36
2	94	87	85	2	74	70	77	2	70	73	79	2	99	100	100	1	97	100	100	2	100	99	100	2	94	94	93	1	63	66	60	1	62	59	45	1	92	96	94	2	98	99	99	2	75	85	82	1	82
2	70	100	77	2	41	80	60	1	30	36	76	2	85	60	60	2	60	100	72	1	86	33	68	2	30	100	40	2	30	100	37	2	34	73	37	1	58	22	65	2	70	100	64	1	100	0	80	1	73
2	72	83	83	2	89	80	77	2	94	99	91	2	95	100	97	2	100	100	100	2	82	94	85	2	71	72	72	2	71	72	76	2	73	77	80	1	49	49	52	2	83	85	87	2	82	85	84	1	8
2	93	94	97	2	91	92	97	2	93	98	97	2	97	93	93	2	95	95	95	2	93	96	99	2	96	95	99	1	97	94	100	2	98	92	99	2	98	91	99	2	98	92	98	2	97	93	100	1	96
2	80	86	78	2	81	83	78	2	89	85	83	1	65	67	61	2	71	70	74	2	77	74	79	2	72	68	73	1	58	10	56	2	61	55	64	1	58	23	40	2	64	73	70	2	66	57	67	1	61
2	60	60	50	2	100	100	75	2	100	100	90	2	50	50	50	1	0	0	100	2	100	100	100	1	50	50	50	2	50	50	50	1	75	25	25	1	0	0	0	2	90	80	80	2	100	100	100	1	0
2	100	100	100	1	64	41	62	2	64	42	72	2	100	100	100	1	80	23	32	2	67	79	83	2	81	63	36	2	68	36	81	2	59	80	59	2	64	89	68	2	100	79	92	2	30	67	78	1	59
2	62	59	72	2	81	81	80	2	92	96	94	2	73	82	67	1	20	0	32	2	58	56	37	2	64	69	65	1	66	46	34	1	29	18	27	1	34	23	30	2	65	79	68	1	65	44	70	1	69
1	21	37	32	2	68	74	77	2	86	88	90	2	77	78	81	2	76	80	86	2	100	100	100	2	74	80	80	2	77	86	84	1	27	35	29	2	100	100	100	2	100	100	100	2	76	87	73	1	31
2	76	74	80	2	30	74	74	2	87	69	89	1	74	25	41	2	97	85	81	2	86	78	94	2	81	78	88	1	83	37	82	2	74	77	91	2	76	64	85	2	81	69	79	2	75	67	90	2	82
2	59	55	58	2	65	66	61	2	66	60	64	2	61	67	66	2	71	83	71	1	31	19	69	2	66	51	62	2	59	51	51	2	59	51	51	1	33	39	53	2	98	97	98	2	57	59	65	1	18
2	82	96	63	2	51	62	51	2	71	68	51	2	53	100	52	2	98	96	95	1	52	10	54	2	51	51	51	1	51	51	51	1	51	51	51	1	51	51	51	2	95	95	84	1	51	51	51	1	51
2	87	87	86	2	83	74	82	2	79	81	88	2	91	88	100	2	74	85	70	2	88	92	85	2	84	91	88	2	75	83	76	1	28	31	24	1	21	0	16	2	85	93	85	2	90	100	91	1	12
1	60	41	52	2	77	86	61	2	85	81	81	2	67	78	73	2	77	66	79	2	100	100	100	1	28	42	35	2	61	73	68	1	51	51	51	1	35	37	51	2	71	89	84	2	51	51	51	2	67
2	87	85	69	2	82	83	64	2	79	80	69	2	82	91	94	1	53	57	61	2	83	84	87	1	66	68	65	2	72	74	76	1	57	23	69	1	43	43	60	2	67	74	72	2	68	70	76	1	59
2	84	94	82	2	88	87	92	2	93	83	79	2	91	90	85	2	85	93	77	2	100	92	87	2	99	88	99	2	83	93	83	1	92	75	95	2	94	91	87	2	91	100	85	2	91	87	92	1	95
2	100	92	92	1	91	80	75	2	93	94	91	2	94	89	93	2	94	88	93	1	93	88	92	2	88	88	92	1	88	83	91	1	89	89	89	1	88	85	90	2	91	88	94	2	88	89	85	1	92
2	64	66	56	1	65	76	75	1	54	48	46	2	72	83	66	2	74	63	64	2	71	66	73	2	74	68	77	2	74	66	85	1	55	72	63	1	57	67	64	2	52	62	70	2	60	63	43	1	66
2	97	100	90	2	77	75	70	2	92	85	89	2	81	100	77	2	88	94	68	2	98	88	89	2	84	88	75	2	78	100	80	2	77	100	81	2	71	72	65	2	89	97	85	2	83	89	82	1	100
2	79	100	74	2	70	86	62	2	79	100	76	2	84	82	68	1	63	0	68	2	88	100	84	1	68	0	64	1	69	28	52	1	52	42	63	1	43	12	39	2	70	100	71	1	52	56	62	1	39
2	71	83	77	1	29	31	23	2	76	90	35	2	84	73	91	1	82	89	73	1	32	22	31	2	75	80	37	1	28	34	69	2	79	64	76	1	39	35	61	2	77	70	80	2	78	67	83	1	35
2	72	73	76	2	92	100	94	2	100	100	100	2	59	72	79	2	100	100	100	2	100	100	100	2	90	80	90	2	46	50	67	1	50	50	12	1	20	0	100	2	100	100	100	2	92	50	77	2	18
2	70	80	70	2	75	80	70	2	70	60	70	2	70	80	60	2	70	60	80	2	70	80	60	2	70	60	70	2	78	61	68	2	79	66	90	2	74	91	80	2	63	77	72	2	95	81	75	2	80
2	70	70	50	2	85	80	75	2	50	50	50	1	50	50	50	2	95	100	90	2	75	75	71	2	70	70	65	2	77	70	67	1	51	47	52	1	30	39	39	2	85	77	82	2	50	50	50	1	5
2	70	60	89	2	81	73	92	2	80	73	89	2	70	90	82	1	66	90	85	2	70	89	76	1	76	71	87	1	74	68	93	1	75	69	90	1	67	89	82	2	69	85	80	2	64	87	79	1	76
2	80	80	75	2	81	80	70	2	99	100	99	1	60	50	60	1	5	0	5	2	99	100	99	1	20	10	25	2	80	95	75	1	10	5	10	1	15	5	10	2	90	95	95	2	40	50	35	1	20
2	79	82	73	2	68	76	66	2	82	77	72	2	76	71	71	1	31	25	34	1	36	25	40	2	71	69	65	1	30	20	35	2	65	60	66	1	15	9	15	2	93	95	89	2	86	91	84	1	55
[truncated: 350 more columns]
