# Supplementary material for: Using meta-predictions to identify experts in the crowd when past performance is unknown
Source: PLoS One. 2020 Apr 24;15(4):e0232058. doi: 10.1371/journal.pone.0232058 (PMC7182234; doi:10.1371/journal.pone.0232058)
Supplement: S1 File — (ZIP) [file pone.0232058.s003.zip › AnalysisCode/Raws/r2c_rawdata.xlsx]

## Sheet: r2c_rawdata
1	0	0	0	2	100	100	100	2	100	90	90	2	69	72	73	2	100	75	76	2	78	74	80	2	89	72	73	2	75	76	78	2	79	80	81	1	6	6	10	2	87	85	87	2	87	89	89	2	71
1	29	68	41	2	39	64	34	2	79	86	73	2	44	57	64	2	80	27	85	1	28	46	58	2	68	40	58	1	35	29	42	1	35	58	42	2	62	74	76	2	62	40	58	2	67	38	61	1	61
2	60	63	70	1	51	51	71	1	39	51	51	2	81	82	100	2	51	51	65	2	58	60	71	1	33	51	63	2	61	62	72	1	92	91	100	2	31	51	51	2	73	73	92	1	58	65	71	2	69
1	15	30	30	2	59	89	70	2	54	100	66	1	58	55	70	1	15	4	21	2	60	63	63	2	59	68	61	2	67	77	73	1	38	44	39	1	35	30	41	2	86	70	76	2	73	66	68	2	99
1	1	0	3	1	40	50	50	2	90	100	96	2	100	100	100	1	3	0	4	2	97	100	92	2	69	51	68	2	70	51	71	1	2	0	3	1	11	0	10	2	83	90	85	2	86	100	83	2	51
2	13	0	19	2	86	90	81	2	59	79	54	2	66	91	55	1	53	21	52	2	53	55	55	1	59	19	59	2	42	50	50	1	31	3	41	1	46	13	41	1	51	51	45	2	54	56	41	2	40
1	51	44	51	2	67	59	66	2	64	59	70	2	47	50	40	1	43	60	38	1	40	57	69	2	61	58	63	2	60	40	65	1	39	57	37	2	60	43	63	2	63	42	57	1	42	51	58	2	59
1	0	0	0	2	100	100	100	2	70	68	69	2	52	51	51	1	37	40	37	2	74	99	70	1	30	34	26	2	51	100	52	1	29	25	25	2	78	100	82	2	92	100	92	2	89	91	90	2	51
1	60	50	70	2	76	60	70	2	81	75	64	2	75	50	61	1	70	40	55	2	76	65	71	2	81	61	81	1	65	45	60	1	8	0	15	2	70	91	84	1	29	0	19	2	80	72	65	1	39
1	10	1	3	2	71	69	83	2	71	63	53	2	67	75	45	2	70	78	78	2	89	72	86	2	85	92	69	1	68	41	70	1	28	18	26	1	19	10	14	1	32	75	21	2	67	81	71	2	62
2	81	92	72	1	34	39	36	1	30	40	36	2	75	88	74	1	52	44	46	2	61	62	57	2	51	59	46	2	53	51	61	1	25	18	22	2	42	51	36	2	63	65	58	2	60	61	68	1	42
2	30	80	80	1	10	100	90	1	20	40	60	2	100	100	91	1	60	50	70	2	100	100	100	2	70	70	81	2	100	100	100	2	100	100	100	2	75	81	100	2	100	100	100	2	100	100	100	1	30
2	70	94	71	2	81	93	71	2	28	39	74	1	58	37	46	2	67	89	73	2	71	84	60	1	33	16	42	1	33	23	42	2	64	77	65	2	64	81	66	1	9	9	17	1	22	24	17	2	65
2	69	76	73	2	63	64	69	1	51	51	51	2	100	67	78	2	83	65	90	2	66	73	77	2	74	74	87	2	70	71	67	2	75	69	75	2	83	70	84	2	69	83	71	2	75	75	69	2	68
1	18	13	72	1	36	51	21	2	92	100	93	2	71	62	76	2	39	51	51	2	80	81	65	2	62	75	64	1	31	51	51	1	26	49	58	1	18	13	81	2	89	91	87	2	59	69	51	2	62
1	0	0	100	2	88	100	81	2	66	100	64	2	100	100	87	1	59	51	51	2	76	100	65	1	42	0	51	2	55	100	58	1	30	0	45	2	62	100	64	2	90	100	100	2	80	100	80	2	53
2	30	100	50	2	70	100	70	1	60	50	50	2	80	100	80	1	50	50	50	1	60	100	70	2	61	40	67	2	51	65	40	1	71	0	51	1	61	22	70	2	80	100	88	2	59	84	72	2	49
1	8	2	3	2	93	99	94	2	85	88	85	2	84	100	86	1	31	0	26	2	91	100	90	1	51	18	50	2	65	91	65	2	55	52	51	2	72	100	82	2	55	75	56	2	68	85	71	2	60
1	60	40	70	1	60	40	60	2	70	60	70	1	40	40	40	2	40	60	40	1	40	49	40	2	60	51	61	2	70	60	70	1	60	49	55	1	70	60	55	1	60	49	61	1	32	39	40	2	60
1	9	0	24	1	51	49	51	2	80	100	50	2	99	100	81	1	9	18	24	1	51	51	51	2	51	51	51	2	51	51	51	1	100	100	86	1	51	51	51	1	51	51	51	2	72	92	51	2	51
1	0	0	6	2	45	70	35	2	59	91	60	2	70	59	74	1	22	38	30	1	46	47	25	2	37	65	67	1	35	42	41	2	92	100	90	2	58	58	55	2	68	81	65	1	30	34	32	2	59
1	0	0	89	2	100	100	92	2	62	92	32	2	41	91	31	1	35	90	28	2	40	100	35	2	57	21	19	2	32	90	41	1	58	48	46	2	57	76	40	2	81	78	67	2	66	63	64	2	59
1	5	0	5	2	70	80	70	2	74	100	70	2	90	100	90	1	10	0	11	2	70	100	86	2	72	83	74	2	72	71	73	2	66	83	80	2	80	90	80	1	61	0	61	2	71	70	71	1	51
1	19	25	43	1	37	10	37	2	51	88	61	2	83	92	74	1	30	40	43	1	51	48	52	2	52	51	51	2	63	78	61	1	31	34	21	1	52	51	51	1	19	1	15	2	72	51	51	1	51
1	0	0	0	1	32	40	30	2	47	100	67	2	67	64	71	2	42	73	60	2	82	88	88	2	65	50	67	2	62	50	71	1	1	0	23	1	50	50	50	2	66	64	73	2	80	70	83	1	30
2	100	100	100	2	100	100	100	2	100	100	100	2	100	100	100	1	100	100	100	2	100	100	99	1	0	0	0	2	100	100	100	1	100	100	100	2	100	100	100	1	0	1	0	2	98	100	100	2	100
1	90	88	92	2	75	89	82	2	81	89	85	2	98	85	87	1	92	100	96	2	96	92	98	1	96	97	94	2	95	94	97	2	100	99	100	2	100	100	100	1	1	2	2	2	100	99	100	2	95
1	60	20	50	1	50	50	50	2	79	70	85	2	85	100	91	1	20	20	39	2	92	93	97	2	35	80	47	2	60	96	59	2	81	60	44	2	75	99	90	1	91	46	81	2	86	83	87	2	84
2	47	38	52	1	44	37	55	1	41	35	58	1	60	40	56	1	63	40	58	2	39	61	40	1	42	34	63	2	62	46	74	1	35	84	62	2	33	61	42	2	61	43	67	1	39	36	60	1	38
1	25	5	6	2	91	98	89	2	67	96	62	2	91	96	92	1	9	0	13	2	85	94	67	2	71	93	65	1	33	48	55	1	42	9	56	1	56	35	29	2	90	97	86	2	80	97	83	1	47
1	84	74	85	2	81	89	82	1	72	57	62	1	57	75	86	1	65	84	75	2	59	72	62	2	62	82	77	2	88	76	94	2	87	68	94	2	91	96	100	2	90	100	100	2	88	98	92	1	58
2	77	72	85	2	70	79	73	2	75	87	78	2	84	77	91	2	74	89	78	2	72	85	78	1	67	83	71	2	86	78	94	2	74	88	76	2	84	75	84	2	78	72	85	2	80	90	87	2	81
2	100	100	100	1	100	100	100	1	100	100	100	2	100	100	100	2	75	85	84	2	73	79	80	2	75	76	75	2	51	51	51	1	51	51	51	2	51	51	51	2	77	71	75	1	51	51	51	2	82
1	42	37	60	1	41	62	44	1	33	39	41	1	38	34	64	1	34	51	44	1	35	59	43	1	34	60	32	1	58	37	63	1	32	61	70	1	38	62	37	1	35	72	52	1	59	36	70	1	36
1	38	50	31	2	79	50	73	2	83	94	86	2	67	100	62	1	51	51	47	2	73	89	80	2	51	51	49	2	72	70	68	2	56	58	59	1	51	51	51	1	43	51	51	2	82	80	80	2	58
1	5	0	5	1	30	20	35	2	75	90	75	2	65	75	65	2	65	50	60	2	80	70	85	2	70	50	70	1	35	50	40	1	5	0	10	1	35	50	40	2	100	100	100	1	10	0	10	2	70
2	10	15	20	1	95	10	10	2	99	100	95	2	0	100	100	1	10	0	0	2	100	100	100	2	90	99	100	1	80	40	20	1	80	100	100	1	10	10	0	1	0	0	0	2	100	100	100	2	95
2	43	38	62	1	38	33	28	1	32	63	40	1	45	34	42	2	41	32	67	2	39	33	78	2	41	34	63	2	41	30	64	1	43	37	34	2	39	62	41	1	37	57	42	1	41	63	42	2	36
1	4	0	0	2	100	94	100	2	60	58	61	2	86	83	85	1	45	39	32	2	61	57	76	2	65	66	61	1	51	51	51	2	51	51	51	2	75	70	70	1	38	51	51	2	56	58	83	1	47
1	10	0	0	1	50	50	40	2	75	70	70	2	90	80	85	1	20	30	30	2	85	80	70	2	60	50	50	2	60	50	50	2	95	100	90	1	50	50	50	1	40	50	40	2	60	50	50	1	40
1	42	38	61	1	43	34	57	1	42	29	63	2	33	28	57	2	42	34	62	2	37	32	61	1	32	43	60	2	41	62	68	2	40	33	72	1	44	31	64	2	40	61	37	2	32	41	60	1	33
2	30	50	72	2	71	69	67	2	40	31	38	2	70	81	80	2	72	51	62	1	82	50	70	1	19	25	26	2	63	49	60	1	32	51	35	1	35	50	30	2	70	61	82	2	71	86	92	2	40
1	94	98	97	2	95	100	93	2	80	99	86	1	88	75	89	2	79	89	82	2	90	98	89	1	92	86	94	2	93	73	93	1	92	88	89	2	95	83	100	1	100	100	89	2	100	92	87	1	70
2	85	91	97	1	25	21	29	1	6	39	55	2	100	100	100	1	35	45	46	2	80	85	74	2	56	53	51	2	69	66	64	1	1	0	94	1	36	40	41	2	93	88	80	1	31	37	46	1	36
1	35	66	57	1	40	34	60	1	36	27	56	2	43	29	58	2	45	31	61	1	38	31	76	1	40	25	63	2	38	26	44	1	44	25	38	1	64	35	43	1	38	27	65	2	40	28	40	1	43
2	51	64	90	2	81	73	85	1	75	77	84	2	82	85	78	2	85	73	87	1	68	79	87	2	80	74	83	1	85	72	81	1	77	73	87	2	85	73	84	1	70	86	75	2	82	82	82	2	78
1	3	1	4	1	32	20	29	2	63	82	65	2	59	66	55	1	51	51	45	1	55	51	54	2	64	50	55	2	55	50	61	2	73	68	66	2	47	50	40	1	29	31	46	2	65	56	58	2	77
1	14	4	0	2	74	89	73	2	76	90	85	1	12	23	21	1	10	0	11	2	84	92	91	2	70	71	70	2	60	58	73	1	16	9	11	2	61	80	69	2	91	83	87	2	95	95	93	2	73
2	54	59	47	2	60	41	57	2	62	46	58	1	55	40	55	2	56	45	57	1	55	57	58	1	54	59	44	2	60	41	53	2	62	45	57	2	56	45	55	2	61	53	57	1	55	55	51	1	53
1	0	0	100	2	50	50	30	2	70	100	50	1	40	50	30	1	80	40	40	2	90	100	100	2	50	50	45	2	30	70	50	2	50	70	70	2	60	50	50	2	80	80	90	2	10	70	60	2	50
1	19	75	76	1	10	10	10	2	76	91	74	2	95	100	95	2	51	51	51	2	96	100	95	2	51	51	51	2	52	51	51	1	51	51	50	2	51	51	51	2	96	100	92	2	98	97	98	1	51
2	83	87	82	2	89	87	91	2	86	85	85	2	87	84	84	1	89	88	86	2	89	87	89	2	92	88	88	2	92	92	86	1	91	87	88	2	95	91	91	2	90	91	91	2	85	88	87	1	87
1	16	6	14	2	77	72	67	2	39	48	33	1	22	17	26	1	37	30	49	2	40	80	36	2	23	45	31	2	28	40	34	1	17	7	23	1	37	40	28	2	35	58	31	2	20	63	17	1	21
2	100	100	100	2	100	100	100	2	74	62	64	1	37	43	45	2	84	82	82	2	100	100	100	1	16	19	21	2	64	71	70	1	32	27	39	2	80	61	65	2	73	60	78	2	85	65	68	1	32
2	90	100	90	2	75	95	75	2	65	75	60	2	65	85	65	1	30	35	30	2	80	95	75	2	70	85	65	1	65	30	76	2	75	94	80	1	64	11	67	2	85	100	89	2	85	99	91	2	70
2	41	81	50	2	70	71	92	2	70	80	85	2	89	90	84	1	44	32	38	2	80	60	77	2	18	86	62	1	63	31	63	2	82	100	81	1	78	30	71	2	82	40	74	2	84	91	85	2	35
1	14	7	11	2	94	96	95	2	62	83	64	2	100	100	100	1	28	44	26	2	73	78	85	2	57	61	51	1	50	59	46	1	9	0	0	2	53	52	53	2	74	82	79	2	69	75	77	2	60
1	0	0	0	2	100	100	100	2	100	100	99	2	100	100	100	1	0	0	1	2	100	100	100	1	0	0	0	2	100	100	100	1	0	0	0	2	100	100	100	1	0	0	0	2	100	100	100	2	100
1	62	40	50	2	100	100	98	2	81	99	81	2	100	100	100	1	10	25	4	2	98	83	97	2	94	89	85	2	65	75	64	1	34	11	20	2	67	60	68	1	25	14	13	2	20	77	28	2	69
1	3	0	87	1	60	62	57	1	22	51	51	2	73	43	50	2	51	52	51	2	58	60	65	1	13	51	62	2	44	38	51	2	47	56	41	2	45	62	53	2	73	51	76	2	78	77	81	2	63
1	50	100	50	1	25	50	50	2	85	100	90	1	70	50	50	2	70	50	50	2	77	79	81	2	100	100	100	1	20	39	23	1	8	35	16	2	61	50	51	1	0	0	0	2	50	76	75	1	29
1	0	0	0	2	100	100	100	2	80	100	79	2	90	100	90	1	50	40	50	2	97	100	86	1	35	22	39	2	77	75	61	1	11	0	5	2	80	92	74	2	68	100	60	2	69	65	67	1	50
2	78	73	79	2	74	80	74	2	83	80	81	1	76	79	74	1	79	71	82	2	81	73	87	2	75	73	37	2	74	81	36	1	68	77	66	1	40	75	76	2	80	79	73	2	74	81	74	2	77
1	0	0	100	2	78	68	65	2	34	95	27	2	36	81	59	2	69	50	66	2	76	86	83	2	81	91	82	2	84	96	84	2	73	62	72	2	86	100	76	1	70	45	57	2	73	80	66	1	67
1	1	0	0	1	39	8	44	2	51	70	52	2	76	51	51	1	11	19	26	2	54	55	51	1	50	50	49	2	51	51	50	1	10	0	0	1	30	22	35	2	6	0	0	2	38	46	48	1	28
2	90	73	79	2	85	79	74	2	72	78	79	2	82	80	84	2	83	79	81	2	73	76	79	2	81	64	88	1	26	31	33	2	86	86	81	2	86	77	75	2	85	85	81	2	80	85	86	2	91
1	10	5	5	2	98	95	98	2	75	90	61	2	85	80	86	1	31	14	19	2	86	70	61	2	60	54	40	2	71	71	61	2	66	61	57	2	81	72	79	1	42	10	32	1	65	47	41	2	53
1	64	58	73	2	68	67	66	2	84	74	80	1	43	47	42	2	58	77	60	2	60	67	63	2	56	76	66	1	43	33	44	1	45	40	47	2	73	63	73	2	64	80	66	1	42	32	46	2	59
2	90	90	88	2	88	88	88	2	93	93	92	1	94	93	91	2	89	92	90	2	88	89	88	2	91	92	93	1	90	92	90	2	86	92	91	2	89	92	90	2	88	89	89	1	89	91	91	2	88
1	15	0	10	2	90	75	80	2	40	85	35	2	82	100	80	1	20	0	30	2	60	95	71	1	25	42	22	2	50	60	55	1	0	0	0	2	60	65	66	2	92	100	91	2	34	76	36	1	52
2	65	29	71	2	70	36	71	2	72	62	86	2	72	33	75	1	74	31	77	2	70	63	85	2	85	65	36	2	69	33	77	2	75	37	73	2	69	32	74	2	70	38	69	2	73	34	82	2	69
2	81	91	90	2	87	83	87	2	90	87	91	2	68	55	71	2	58	69	71	1	62	80	72	2	63	72	59	2	77	71	81	1	69	77	70	1	82	73	85	2	91	97	96	2	92	92	90	2	83
2	94	86	89	2	75	71	78	2	74	76	72	2	70	82	77	1	65	63	63	2	80	74	86	2	70	81	72	2	93	87	77	2	95	91	89	1	77	84	75	2	81	77	84	1	80	74	82	2	88
1	0	0	98	1	0	0	100	2	51	51	80	2	100	100	100	1	0	0	100	1	0	0	100	2	51	51	52	2	31	30	29	2	100	100	100	2	65	66	69	1	100	100	100	2	100	100	100	2	100
1	88	82	85	2	93	83	90	2	55	57	61	2	83	83	80	2	45	48	49	2	96	92	95	1	38	28	27	1	46	46	45	2	99	94	96	2	69	76	81	2	92	92	95	2	99	100	97	2	91
1	1	0	0	2	100	100	99	2	100	100	98	2	100	100	100	1	0	0	0	2	100	100	100	1	0	0	0	2	100	100	100	1	0	0	0	2	100	100	100	1	0	0	0	2	100	100	100	2	100
1	51	41	43	2	65	66	84	2	71	62	72	2	61	60	74	1	51	51	79	2	51	51	51	2	69	69	55	2	55	73	57	1	23	38	40	2	79	63	64	1	24	14	35	2	74	62	75	2	63
2	78	76	59	2	70	99	82	2	91	83	91	1	36	41	62	1	31	35	70	2	84	75	72	2	75	69	64	2	65	67	74	1	20	64	63	2	75	36	70	2	77	73	70	2	85	76	78	2	78
1	2	0	80	2	63	59	48	2	53	45	43	2	66	65	60	1	34	16	38	1	50	42	35	2	51	43	48	2	66	61	60	1	47	42	48	2	57	55	54	2	80	79	70	2	95	100	95	2	61
1	60	40	55	2	70	65	60	2	30	75	50	2	55	45	60	1	60	40	45	2	80	75	75	2	45	60	50	2	40	45	40	2	75	90	70	2	45	50	50	1	55	20	40	2	80	75	65	2	75
1	0	0	100	2	89	84	84	2	100	100	100	2	81	100	97	2	95	90	82	2	94	56	74	2	81	95	86	2	83	51	77	2	90	97	98	2	88	99	100	1	0	0	100	2	78	62	82	2	93
1	57	38	42	2	95	71	91	1	38	42	31	2	61	72	45	2	69	90	66	2	72	35	65	2	79	62	83	2	65	81	62	2	73	92	71	2	42	70	56	2	59	77	66	2	87	78	91	2	58
1	82	96	83	2	86	79	91	1	81	94	81	2	83	96	85	1	75	91	82	2	77	90	82	2	80	95	87	2	77	89	80	2	75	85	94	2	72	85	96	2	83	93	82	2	88	77	91	2	76
1	84	18	64	1	23	21	10	1	0	15	30	2	60	42	61	1	7	16	29	2	11	24	77	2	61	65	60	1	36	44	39	2	80	78	28	2	97	92	69	2	81	90	62	2	94	74	43	2	85
1	0	0	0	1	15	1	16	2	30	51	32	1	36	49	43	2	42	51	45	2	89	53	73	1	43	45	41	1	50	47	49	2	65	80	56	1	42	46	40	2	93	95	94	2	88	85	86	2	36
2	85	88	80	1	29	29	26	2	78	76	77	2	62	62	38	2	83	74	73	2	72	79	80	1	43	43	45	2	74	76	74	1	33	32	31	1	35	42	35	2	75	89	83	2	82	75	86	1	44
2	81	87	65	2	88	90	87	1	27	51	49	2	79	82	82	2	83	81	79	2	78	82	88	1	28	28	73	2	77	72	68	2	84	87	80	2	85	87	74	2	84	85	77	1	22	22	68	1	27
1	10	10	20	1	10	10	10	2	90	80	80	2	90	90	90	2	91	82	84	2	87	89	84	2	91	82	81	2	70	71	80	1	30	40	50	2	50	50	50	2	50	50	50	2	76	68	50	2	90
1	0	0	0	2	90	90	80	2	30	98	40	2	90	100	81	1	40	20	51	2	80	95	60	2	49	70	61	2	50	50	40	1	25	0	30	1	60	40	51	1	82	19	76	2	30	51	26	2	51
2	86	100	75	2	83	51	81	2	55	90	60	2	70	90	70	1	20	10	25	2	50	60	60	2	40	50	60	2	30	55	51	1	5	1	10	2	75	85	75	2	70	59	65	2	50	55	50	2	30
1	50	36	38	2	53	58	59	2	78	81	93	1	36	41	58	2	60	55	41	1	37	43	43	2	77	90	75	2	61	51	64	2	100	100	100	1	50	51	60	1	0	0	84	1	22	26	17	2	75
1	3	0	8	2	85	100	87	1	38	51	62	2	99	100	99	2	93	91	89	2	80	80	77	2	62	50	43	2	50	50	22	1	19	0	23	1	51	50	58	1	23	0	12	2	93	92	90	1	51
1	60	39	32	2	70	69	69	2	66	80	62	2	48	44	36	1	60	60	56	2	64	67	56	2	83	72	61	2	47	48	52	1	41	42	47	1	62	60	51	1	84	87	69	2	79	80	67	2	50
[truncated: 350 more columns]
