# Supplementary material for: Using meta-predictions to identify experts in the crowd when past performance is unknown
Source: PLoS One. 2020 Apr 24;15(4):e0232058. doi: 10.1371/journal.pone.0232058 (PMC7182234; doi:10.1371/journal.pone.0232058)
Supplement: S1 File — (ZIP) [file pone.0232058.s003.zip › AnalysisCode/Raws/r2d_rawdata.xlsx]

## Sheet: r2d_rawdata
1	37	48	35	1	13	25	69	2	71	56	56	1	51	44	47	1	30	46	51	2	51	51	51	2	69	51	51	1	51	51	51	2	68	51	51	2	63	51	51	1	51	51	51	1	27	51	51	1	12
2	70	75	85	1	20	20	20	2	63	64	62	1	41	39	38	1	21	20	20	2	70	62	68	2	70	60	67	1	26	26	30	1	25	31	25	2	35	34	34	1	26	31	29	1	12	12	16	1	27
1	21	13	16	1	8	5	6	2	70	72	55	2	51	57	51	1	40	30	36	1	51	51	38	1	30	21	21	2	60	51	68	1	42	29	26	2	78	85	73	1	50	42	51	1	26	10	11	2	57
2	72	81	86	2	95	91	95	2	95	94	95	2	63	51	51	1	16	16	60	2	93	76	88	2	59	51	64	2	75	82	86	2	92	76	85	2	82	83	87	2	51	51	51	1	13	1	79	2	84
1	66	63	75	2	65	38	75	1	79	20	76	2	56	38	64	2	78	89	63	2	56	55	20	1	14	7	23	2	39	71	74	2	64	29	67	2	66	24	47	1	16	30	76	1	65	33	71	2	45
1	60	55	38	1	13	8	11	2	79	73	75	2	58	68	67	1	3	4	5	1	21	5	10	1	30	18	9	2	82	72	72	1	28	10	26	2	86	79	78	1	32	51	55	1	0	0	0	2	56
2	75	80	83	2	74	74	72	2	77	100	98	2	70	51	70	1	11	16	21	2	74	65	61	1	5	4	93	1	8	9	71	2	83	74	68	2	82	79	81	2	81	69	82	1	13	13	79	2	56
2	71	66	74	1	73	71	70	2	73	64	67	1	65	73	67	2	74	70	66	2	43	59	44	2	67	69	65	2	68	39	64	1	70	66	42	2	63	38	67	2	68	72	71	1	67	63	41	2	68
1	63	69	83	2	65	70	66	2	62	68	69	1	64	65	74	1	72	67	71	2	62	65	68	2	59	70	75	1	69	71	72	1	63	77	65	1	66	69	69	2	62	73	66	2	64	69	73	1	57
2	66	83	76	1	8	1	38	2	60	66	61	2	52	51	51	1	6	6	9	2	51	51	51	1	37	39	41	1	35	34	46	1	56	47	55	2	88	91	81	1	46	51	51	1	10	9	11	1	45
1	76	34	65	1	8	0	7	1	80	34	38	2	63	50	42	1	37	21	63	1	64	7	83	2	34	63	31	1	69	31	67	1	66	3	69	2	88	100	92	2	74	79	70	1	12	2	35	1	65
2	73	51	26	1	26	25	39	2	67	82	61	2	33	51	33	1	12	22	48	1	26	35	31	1	80	86	58	1	28	37	23	1	21	18	39	2	86	72	46	2	82	91	67	1	28	29	33	2	58
2	71	100	85	1	11	0	12	2	71	100	83	2	64	88	66	1	11	0	16	1	66	0	62	2	55	100	69	1	57	0	60	1	9	0	10	2	90	100	92	1	64	0	68	1	14	0	7	1	53
1	10	0	5	1	5	0	9	2	61	100	50	2	50	50	50	1	0	0	0	1	50	20	61	1	15	0	32	2	82	76	91	2	92	95	94	2	95	100	100	1	50	39	28	1	5	9	4	2	50
1	0	0	0	1	10	0	10	2	80	100	81	2	50	50	50	1	0	0	0	1	50	50	50	2	60	60	60	1	33	10	33	1	25	15	32	2	100	100	100	2	50	50	50	1	0	0	0	1	50
1	8	100	90	1	35	50	53	2	90	70	66	2	60	50	66	1	15	40	21	2	75	50	62	1	25	50	16	2	65	50	80	1	53	51	51	2	95	100	95	1	40	50	35	1	50	50	50	2	55
1	77	59	61	2	84	89	71	2	91	84	73	2	71	76	65	1	11	20	26	1	34	41	28	2	51	54	49	2	57	57	56	2	82	87	65	2	72	89	77	1	11	0	16	1	21	5	25	1	32
1	57	50	57	1	21	1	20	2	65	59	67	2	50	50	50	1	40	35	40	2	60	70	60	1	56	50	55	1	50	50	50	1	64	40	65	2	76	60	69	1	45	50	40	1	70	49	62	2	70
1	40	19	40	1	0	0	0	1	30	50	40	2	69	58	77	1	21	13	42	1	20	18	56	1	0	1	3	1	24	50	33	1	49	51	39	2	100	100	92	2	72	64	75	1	4	4	6	1	6
1	35	70	68	2	84	80	86	1	75	76	34	2	77	82	76	1	76	51	50	1	27	49	50	1	72	90	51	1	29	72	35	2	87	51	51	2	84	74	77	1	52	53	31	2	51	51	53	1	77
1	38	71	69	2	57	70	62	2	78	79	73	1	49	51	51	1	31	57	52	2	76	83	53	1	21	52	55	2	55	66	75	1	39	51	51	2	75	86	78	2	70	67	69	2	51	51	51	1	42
2	72	65	58	1	13	13	17	2	75	75	75	2	51	51	51	1	28	28	30	1	37	41	40	1	60	67	66	1	46	41	43	1	40	42	43	2	62	61	62	2	51	51	51	1	36	33	32	2	51
1	20	50	45	1	20	18	28	2	78	70	74	1	21	43	59	2	63	57	43	1	27	23	44	1	16	21	42	2	59	53	60	2	61	58	62	2	73	69	66	2	68	68	70	1	15	23	28	1	29
1	7	0	5	1	0	0	0	2	81	85	81	2	60	59	37	1	31	29	35	1	56	47	49	1	29	14	23	1	23	3	21	1	38	11	16	2	97	100	92	1	50	49	50	1	4	0	9	1	29
1	30	30	57	2	83	81	82	1	30	26	26	1	37	37	37	1	46	31	36	1	36	30	36	2	76	75	66	1	43	38	46	1	22	31	28	1	40	41	39	1	37	36	35	1	12	11	13	1	28
1	0	0	10	1	50	50	50	2	90	100	100	2	50	50	50	1	50	34	62	1	50	50	50	1	0	0	50	1	49	51	51	1	0	0	0	2	82	90	99	2	50	50	50	1	15	13	18	2	78
1	59	20	42	1	9	2	19	2	61	95	60	1	39	65	40	1	11	8	90	1	26	27	24	2	75	86	76	2	65	71	71	2	93	92	93	1	26	30	22	1	22	11	41	1	37	25	33	1	37
1	10	0	9	2	67	50	64	1	81	45	83	2	71	55	73	1	10	40	40	1	55	20	63	2	75	85	74	1	44	44	44	1	80	35	59	2	100	100	100	2	67	57	59	1	0	20	18	2	70
1	49	0	28	2	76	51	28	2	50	68	51	2	68	49	10	1	29	39	14	2	49	60	40	2	31	71	40	2	60	60	35	1	60	51	51	2	74	65	61	2	41	77	51	1	29	61	65	2	41
2	88	100	91	2	68	83	74	2	70	100	80	2	60	82	56	1	40	41	41	1	19	20	24	2	90	81	75	1	10	0	17	2	74	77	68	2	90	100	92	1	38	36	39	1	84	0	29	2	68
2	71	88	67	2	100	100	100	2	40	100	76	2	66	100	62	1	30	0	34	2	68	73	60	2	65	100	60	2	71	100	66	2	91	60	77	2	81	93	80	1	61	10	60	1	11	0	65	1	55
1	77	26	69	1	10	6	84	2	99	92	96	2	68	70	77	1	9	11	85	1	56	47	66	1	9	13	50	1	74	27	62	1	27	34	82	2	80	89	96	1	51	51	69	1	9	3	88	2	74
1	13	17	18	1	9	0	18	2	45	42	50	2	51	49	51	1	18	17	19	1	51	53	51	2	49	50	51	1	17	14	22	1	37	31	39	2	76	97	82	1	51	35	52	1	14	0	6	2	51
1	42	100	40	1	21	0	39	2	67	81	55	1	63	73	51	1	61	0	58	1	42	0	51	1	58	0	51	2	44	100	53	1	51	100	51	2	52	100	51	1	52	56	51	1	12	0	55	2	51
1	51	82	51	1	5	100	95	2	90	94	95	2	51	81	51	1	9	0	92	1	51	33	51	1	29	10	51	1	26	12	51	1	32	5	20	2	100	100	99	1	51	34	51	1	6	1	14	1	54
1	48	45	49	1	0	0	0	2	55	60	57	1	50	50	50	1	50	45	50	1	50	49	50	2	70	75	65	2	50	50	50	1	55	47	52	2	70	70	65	1	50	49	50	1	35	45	40	2	70
2	64	72	67	1	65	79	73	2	68	62	71	2	67	30	31	2	70	68	42	2	29	45	68	2	68	80	75	2	80	61	79	2	78	62	36	2	56	73	42	2	79	66	83	1	13	22	20	2	78
1	20	10	75	1	10	9	91	2	75	100	80	2	51	60	60	1	29	10	49	1	29	9	60	2	39	91	40	1	40	9	60	1	19	0	80	2	91	92	92	1	40	40	50	1	19	10	70	1	50
1	23	9	32	1	25	7	24	2	68	84	87	1	45	23	29	1	36	15	31	1	47	50	62	2	64	87	77	2	55	57	70	1	39	45	39	2	81	88	87	1	45	10	40	1	9	0	10	1	41
1	16	10	30	2	72	72	58	2	80	76	77	2	77	81	81	1	6	11	7	2	74	85	81	2	76	79	77	2	74	78	86	2	75	79	79	2	78	80	86	2	70	74	78	1	9	12	13	1	22
1	66	70	58	2	71	85	75	1	55	37	42	2	59	69	55	1	24	15	22	1	44	28	42	1	87	93	76	1	31	15	31	2	64	75	60	2	60	79	69	1	42	32	39	1	29	22	37	2	57
1	42	18	40	1	47	33	47	2	60	69	66	1	55	47	54	1	19	6	24	1	38	44	43	1	58	38	57	1	30	17	36	1	40	32	40	2	60	64	64	2	66	64	72	1	15	23	26	1	11
2	61	68	56	2	55	56	60	2	57	58	64	2	58	65	70	2	61	59	59	2	63	64	72	2	61	51	73	2	63	59	62	2	59	57	62	2	59	60	72	2	56	68	61	1	51	65	62	2	57
1	40	10	30	1	50	80	20	2	50	100	70	1	30	30	25	1	30	0	40	1	50	10	50	1	45	20	40	1	50	20	50	2	75	60	80	2	85	75	80	2	60	50	70	1	30	10	40	1	65
1	75	9	81	2	95	98	96	2	100	100	100	2	85	82	83	1	2	0	0	1	2	0	1	2	91	89	90	1	10	0	2	2	74	92	78	2	88	87	84	2	97	93	91	1	1	1	6	1	4
1	21	0	53	2	75	82	66	1	47	0	47	1	57	0	45	1	25	0	32	2	63	100	57	2	57	58	35	1	51	0	36	1	31	0	33	2	60	100	56	1	45	15	60	1	38	28	62	1	69
1	10	0	15	1	0	0	0	2	88	100	80	2	76	95	70	1	0	0	0	1	30	0	25	2	66	100	62	1	45	0	35	1	15	0	25	2	100	100	98	1	57	10	50	1	0	0	0	1	50
1	42	19	68	1	0	0	0	1	46	38	47	1	37	39	40	1	11	0	9	2	68	79	54	1	10	4	13	2	68	86	72	1	25	18	25	2	47	58	48	2	40	51	43	1	30	46	35	1	21
1	28	0	19	1	33	16	45	2	83	93	85	2	59	72	38	1	25	45	51	1	40	50	33	1	11	20	35	1	58	31	55	2	41	51	54	2	73	81	55	2	59	53	32	1	21	36	54	1	43
1	70	32	62	1	25	14	28	2	78	72	61	1	39	33	35	1	16	15	72	2	64	75	60	2	69	68	37	1	31	30	22	1	82	82	61	2	89	29	70	1	83	69	18	1	5	5	97	2	73
1	50	50	50	2	89	93	81	2	89	100	86	2	59	59	65	1	50	50	50	1	36	50	29	1	30	43	28	2	94	72	86	2	91	86	87	2	87	88	89	2	91	77	84	1	5	10	16	1	43
2	69	75	64	2	69	66	84	2	59	60	62	2	60	57	61	2	59	70	61	1	64	58	60	2	59	58	69	2	58	71	71	1	55	56	62	2	55	58	67	2	60	57	59	1	65	41	39	2	67
1	15	20	30	1	0	0	0	2	75	75	75	1	50	50	50	1	30	30	30	1	0	0	0	1	0	0	0	2	50	50	50	2	80	80	80	2	80	80	80	2	60	60	60	1	15	15	15	1	0
2	81	61	81	1	0	0	0	2	90	69	84	1	43	29	44	1	0	0	0	1	46	50	50	1	16	13	36	1	24	20	23	2	65	82	78	2	78	81	81	1	20	14	30	1	0	0	0	2	51
1	20	6	81	2	97	99	97	2	72	82	75	2	60	56	58	1	0	0	0	1	17	21	24	2	86	86	78	2	59	57	61	1	10	7	11	2	95	93	95	2	23	57	23	1	0	0	0	2	51
2	67	64	68	1	30	40	34	2	66	85	82	2	84	61	80	2	65	57	59	1	64	38	72	2	66	84	68	1	43	30	45	2	75	51	71	2	90	71	85	1	40	32	40	1	23	51	39	1	61
2	96	100	85	1	0	0	0	2	90	99	76	2	73	64	42	1	0	0	5	1	37	53	32	2	92	99	80	1	25	97	61	2	96	50	78	2	97	97	98	1	37	50	59	1	4	0	1	1	65
2	78	71	79	1	22	12	30	1	72	12	80	1	51	35	51	1	15	10	15	1	42	33	40	2	68	95	93	1	51	41	51	1	28	28	36	2	98	94	96	2	62	58	60	1	3	0	6	1	51
1	14	15	24	1	4	5	12	2	65	63	68	1	14	30	31	2	63	78	66	1	22	26	22	1	19	5	22	1	24	22	21	2	67	78	67	2	66	62	70	1	35	31	42	1	0	4	0	1	41
2	83	100	77	2	84	100	89	2	69	86	71	1	49	50	29	1	28	0	6	1	41	24	39	2	32	100	61	1	40	3	40	2	52	71	61	2	80	100	75	2	52	68	63	1	10	0	11	1	51
1	60	25	60	1	10	0	15	2	65	50	69	2	58	50	56	1	34	41	31	1	59	38	59	2	62	61	68	2	61	62	66	1	33	29	29	2	69	61	76	2	58	66	60	1	25	30	21	2	72
1	24	9	25	1	0	0	0	2	76	91	75	2	61	72	56	1	5	0	5	1	45	40	50	2	61	93	61	1	50	45	50	1	30	10	30	2	96	100	96	2	55	60	60	1	3	0	3	1	35
1	24	22	38	2	86	96	88	2	83	85	82	2	65	42	60	1	33	42	40	1	37	68	61	2	74	57	65	1	63	30	58	1	27	60	40	2	86	95	80	2	80	45	66	1	4	24	28	1	44
1	45	40	50	2	60	65	68	2	75	85	60	2	50	51	50	1	45	50	60	1	40	45	60	1	37	37	65	2	55	60	50	1	50	40	50	2	55	58	50	2	60	50	50	2	46	61	44	1	43
2	100	100	100	2	94	98	89	2	85	92	85	1	81	25	72	1	100	100	100	1	93	60	88	2	100	80	92	1	76	36	27	1	89	87	88	2	100	100	100	2	86	87	25	1	17	32	25	2	86
1	2	0	4	1	6	2	6	2	95	100	92	2	60	75	76	1	2	0	3	1	4	2	8	1	19	4	12	1	37	8	32	1	60	38	65	2	99	100	95	1	60	39	61	1	6	0	10	1	66
2	83	78	69	2	75	72	72	2	89	77	76	2	79	72	73	1	76	65	66	2	85	70	75	2	87	79	67	2	84	72	80	2	87	77	81	2	86	72	80	2	75	62	78	1	84	76	80	2	86
1	25	24	9	1	6	7	8	2	76	95	75	2	51	51	25	1	14	14	25	1	15	51	14	1	15	15	9	1	13	1	40	1	44	3	38	2	82	80	81	1	51	51	50	1	12	10	25	1	40
1	34	51	42	1	35	36	39	2	77	77	77	2	66	70	55	1	17	37	42	2	54	57	48	1	28	42	41	2	73	51	62	1	60	30	71	2	90	94	92	2	59	64	57	1	16	32	14	2	61
1	77	84	74	2	85	88	86	2	45	57	47	1	40	37	55	1	0	0	4	1	38	45	38	1	38	49	41	1	0	0	30	2	77	72	75	2	69	68	75	2	48	51	49	1	42	43	53	2	69
1	40	60	60	1	10	90	85	2	70	70	70	2	60	55	60	1	35	39	40	1	40	35	30	2	40	75	50	2	60	55	61	1	60	25	35	2	75	70	70	1	45	40	40	1	5	10	15	1	35
1	27	74	27	1	11	25	30	2	77	29	73	1	23	23	41	2	31	10	26	2	30	26	27	1	10	5	92	2	30	18	35	2	90	96	85	2	86	98	100	1	15	25	26	1	13	7	20	2	71
1	24	17	22	2	63	51	61	2	73	65	64	2	85	72	73	2	69	56	58	2	75	65	65	1	31	24	29	2	64	51	56	2	74	65	64	1	21	30	30	2	71	61	65	1	30	29	18	2	72
1	21	30	30	1	10	0	10	2	80	70	50	2	80	99	60	1	72	83	57	1	59	70	40	2	81	87	55	1	46	47	53	1	23	100	58	2	60	70	46	2	62	59	55	1	0	0	59	2	70
1	13	0	10	1	9	0	5	2	69	100	82	2	49	75	62	1	35	11	19	1	19	8	24	1	24	5	27	1	36	5	40	2	59	51	59	2	94	100	88	1	51	51	51	1	9	0	10	1	31
1	5	0	15	1	2	0	6	2	65	60	66	2	55	50	50	1	0	0	2	1	45	50	50	2	40	52	41	1	30	15	40	2	70	51	55	2	80	75	80	2	53	52	55	1	20	14	28	2	57
1	15	0	18	1	0	0	0	2	51	90	65	2	51	51	52	1	0	0	0	2	51	51	51	2	69	100	51	2	51	51	51	1	20	10	15	2	100	100	100	2	75	95	80	1	0	0	0	2	51
1	60	40	42	1	10	5	7	2	79	90	90	2	60	60	65	1	30	20	20	2	90	91	85	2	70	80	70	2	61	70	65	1	10	0	5	2	67	67	67	1	40	25	40	1	10	10	10	2	70
1	10	10	100	1	2	2	97	2	89	94	96	2	100	100	100	1	0	0	100	1	0	0	100	1	0	0	100	1	1	0	97	1	0	0	100	2	100	100	100	2	100	100	100	1	0	0	100	1	0
1	30	20	40	1	10	5	10	2	75	70	80	1	60	30	70	1	35	30	25	1	25	30	20	1	10	5	5	2	75	85	70	1	25	15	30	2	80	85	75	1	40	30	50	1	10	5	5	2	80
1	20	3	50	1	0	0	0	2	90	100	80	1	40	40	39	1	10	0	0	2	50	50	50	1	40	50	70	1	30	30	60	1	0	0	100	2	60	50	93	2	71	67	58	1	0	0	94	2	52
2	100	100	87	2	100	100	100	2	100	100	100	2	84	83	72	1	0	0	0	2	83	93	90	2	71	78	81	1	85	85	86	1	0	0	0	2	90	87	89	2	87	80	81	2	78	77	83	1	13
1	35	2	61	1	19	0	50	2	74	63	55	2	64	62	51	1	33	46	51	2	67	71	50	1	29	18	51	1	47	50	53	1	50	0	50	2	53	59	48	2	58	51	48	1	6	2	47	2	52
2	62	66	73	1	12	4	81	2	55	77	75	2	76	83	75	1	2	9	94	1	21	12	15	1	1	0	96	1	32	17	72	2	51	66	65	2	99	99	99	1	21	19	31	1	3	1	98	1	5
1	25	3	30	1	36	0	39	2	75	93	81	1	69	51	52	1	5	0	0	1	27	28	33	1	65	22	20	1	15	2	3	1	3	0	0	2	76	95	92	1	51	31	33	1	14	0	1	2	62
1	30	0	50	1	70	0	51	2	78	100	100	1	28	0	0	1	0	0	0	1	0	0	0	1	0	10	0	1	24	0	0	1	0	0	0	2	51	89	86	1	0	0	0	1	0	0	0	1	0
1	61	51	80	1	21	30	81	2	71	50	71	2	51	51	52	1	30	43	57	1	50	50	52	1	46	48	68	2	61	51	61	1	19	19	82	1	30	42	74	2	53	54	63	1	5	12	93	2	72
1	20	5	0	1	20	0	9	2	70	51	71	1	65	55	40	1	19	1	0	1	10	10	3	1	0	25	15	1	0	2	0	2	51	51	60	2	100	95	95	1	37	48	60	1	0	10	10	2	87
1	7	7	10	2	46	52	53	2	84	92	89	1	47	48	47	1	10	10	9	1	24	23	28	1	14	12	24	1	19	15	19	1	36	33	37	2	96	98	96	1	7	20	18	1	6	7	9	1	31
1	33	81	60	1	16	75	21	2	72	71	35	2	81	57	39	1	42	59	41	1	27	27	27	1	38	10	21	1	28	19	16	2	76	62	62	2	62	59	60	1	20	26	32	1	12	0	11	1	30
2	90	98	94	1	25	10	25	2	76	71	65	2	51	51	45	1	11	15	16	1	35	21	32	2	35	49	33	2	66	56	71	1	35	11	24	2	94	92	87	2	46	57	42	1	4	2	6	2	60
1	15	10	50	2	90	90	90	2	70	99	90	1	60	50	50	1	50	50	50	1	50	50	50	2	70	70	70	2	50	50	50	2	80	80	80	2	91	91	91	2	60	60	60	1	25	25	25	2	80
1	11	0	18	1	0	0	0	2	65	50	70	2	66	75	75	1	22	0	20	2	29	100	40	2	71	78	75	1	51	30	51	1	62	0	69	2	100	100	100	2	76	71	76	1	19	0	20	2	51
1	33	80	66	1	10	5	10	2	75	90	85	2	60	55	70	1	25	10	20	1	30	15	25	2	85	93	86	1	25	5	20	1	40	46	30	2	90	90	87	2	55	65	70	1	2	1	5	2	60
2	35	70	60	2	85	95	84	1	54	45	56	2	57	64	60	1	39	36	55	2	62	63	57	2	43	74	44	2	70	50	59	1	47	25	44	2	80	92	76	2	57	76	55	1	40	25	40	2	49
[truncated: 350 more columns]
