# Supplementary material for: Using meta-predictions to identify experts in the crowd when past performance is unknown
Source: PLoS One. 2020 Apr 24;15(4):e0232058. doi: 10.1371/journal.pone.0232058 (PMC7182234; doi:10.1371/journal.pone.0232058)
Supplement: S1 File — (ZIP) [file pone.0232058.s003.zip › AnalysisCode/Raws/r2e_rawdata.xlsx]

## Sheet: r2e_rawdata
2	75	91	72	1	15	17	23	2	82	100	100	1	21	42	16	1	29	26	16	2	100	100	100	1	15	14	19	1	23	12	10	2	84	86	89	2	68	81	86	1	14	27	11	1	22	9	28	2	84
1	51	31	29	1	12	0	0	2	100	100	100	2	51	51	51	1	14	27	19	2	100	100	100	1	1	0	5	1	44	51	51	2	100	100	100	1	39	51	33	2	51	51	46	2	55	63	51	1	26
1	10	51	11	2	100	72	83	2	73	65	74	2	51	69	51	1	67	51	70	2	100	72	92	1	0	0	0	2	27	60	25	2	65	72	81	1	27	36	61	2	70	51	67	2	79	87	89	1	1
2	80	80	60	1	40	50	50	2	99	100	100	2	74	77	68	2	82	100	63	2	100	100	100	1	0	0	100	1	35	50	50	2	100	100	100	2	56	100	55	1	0	0	82	2	60	49	59	2	81
1	35	35	42	2	79	87	78	2	80	78	79	2	50	49	56	1	26	30	32	2	92	89	87	1	30	31	30	1	50	50	47	2	84	84	82	2	49	50	48	2	52	52	53	2	51	53	52	2	70
2	82	70	92	2	100	100	100	2	92	100	91	1	38	77	71	1	16	0	83	2	100	100	96	1	0	0	0	2	59	76	65	2	99	94	95	2	55	85	76	1	77	20	38	2	75	77	67	1	21
2	91	96	89	2	92	71	80	2	94	100	80	1	91	10	63	1	68	31	39	2	100	100	92	1	16	4	39	2	55	52	64	2	100	100	91	1	70	26	75	2	40	53	32	2	81	97	79	2	69
1	31	10	40	2	74	100	72	2	61	83	63	2	39	65	39	1	71	20	68	2	88	100	83	1	35	0	31	2	69	51	61	2	67	100	67	2	77	62	72	2	60	62	58	2	73	40	68	2	80
2	82	90	88	1	26	51	60	2	91	92	87	1	82	25	51	1	9	8	15	2	100	100	100	1	0	0	0	1	51	51	51	2	92	91	91	1	51	51	51	2	62	66	66	2	51	51	51	1	60
2	63	69	70	2	90	91	92	2	76	86	88	2	89	91	95	1	26	14	15	2	95	96	94	2	89	94	93	2	89	87	78	2	89	97	96	2	86	82	82	2	70	58	71	2	81	80	83	2	88
2	100	100	100	2	100	100	100	2	100	100	100	2	90	90	90	2	80	81	80	2	100	100	100	1	10	0	10	2	52	52	52	2	100	100	100	1	40	0	40	2	100	100	100	2	82	100	83	2	100
1	15	16	18	2	64	83	72	2	51	51	51	2	55	71	52	2	51	64	51	2	96	99	95	1	17	2	20	1	51	51	51	2	90	97	88	1	38	38	49	2	51	51	51	2	51	64	52	2	96
1	11	30	11	2	60	69	80	2	39	44	57	2	91	67	64	1	22	26	40	2	97	82	93	1	10	28	12	1	35	51	51	2	85	63	82	1	62	32	51	1	15	37	23	1	82	71	88	1	10
1	27	12	30	2	81	92	79	2	85	100	75	2	66	100	68	1	32	0	35	2	100	100	92	1	0	0	0	1	50	50	50	2	75	100	68	2	39	75	27	2	57	89	67	2	66	100	80	1	37
1	24	31	27	2	77	96	73	2	66	65	67	2	57	71	60	1	14	16	20	2	98	100	91	1	9	0	9	2	61	51	63	2	67	78	66	2	58	51	57	2	59	51	60	2	65	56	65	1	29
1	30	18	71	1	10	0	10	2	95	100	80	2	72	61	39	1	55	10	40	2	100	100	95	1	20	5	20	1	68	41	64	2	91	94	92	1	10	10	10	2	73	71	40	1	21	31	40	2	86
2	78	77	81	2	64	61	64	2	69	72	80	2	67	68	76	2	69	77	71	1	40	39	36	2	68	76	85	2	62	69	77	2	64	72	80	1	35	35	41	2	62	61	74	2	59	72	68	2	67
2	78	75	79	1	14	0	18	1	57	41	46	2	55	67	69	2	61	80	59	2	95	100	100	1	20	0	80	2	51	68	62	2	81	100	85	2	42	68	75	1	36	17	39	2	68	78	56	1	69
1	16	17	21	2	56	91	60	2	75	84	84	2	75	99	87	1	35	6	23	2	95	97	95	1	4	0	3	2	57	77	58	2	98	96	97	2	72	82	70	1	47	41	42	2	62	71	59	2	83
1	50	30	61	2	95	100	90	2	80	100	60	1	40	30	42	1	20	0	35	2	95	95	92	1	10	0	18	2	50	62	50	1	84	35	82	2	35	73	35	2	35	62	33	2	39	92	39	2	66
2	82	75	71	2	61	76	72	2	72	73	72	2	51	62	64	1	35	31	41	2	95	90	84	1	73	83	81	2	16	11	10	2	32	57	44	1	20	12	26	2	82	72	72	1	40	28	30	2	72
2	82	87	71	2	95	100	93	1	63	6	53	2	19	81	37	1	35	6	46	2	93	93	82	1	19	1	15	2	52	49	51	2	78	89	73	1	32	18	38	2	55	59	51	1	53	21	53	1	43
2	50	50	50	2	85	90	80	1	50	50	50	2	50	50	50	2	50	50	50	2	90	90	85	1	50	20	50	2	50	50	50	2	50	50	50	1	50	50	50	2	50	50	50	2	50	50	50	1	50
2	85	89	98	1	84	100	93	2	87	100	83	2	70	74	67	1	94	78	84	2	69	96	86	1	67	0	40	2	69	81	74	2	100	100	100	2	80	50	53	1	91	12	92	2	86	91	85	2	95
2	70	80	70	2	85	100	80	2	70	70	70	2	50	50	50	2	50	50	50	2	100	100	100	1	10	0	10	2	50	50	50	2	75	75	75	1	50	50	50	1	50	50	50	2	50	50	50	2	65
2	76	84	62	2	100	100	100	1	94	25	16	1	70	53	51	1	100	51	51	2	100	100	100	1	62	62	33	1	33	36	35	2	70	51	52	2	67	79	94	2	99	99	98	2	100	100	100	2	52
2	70	60	60	2	80	100	80	2	50	60	40	1	60	50	20	2	70	70	70	2	80	70	70	1	20	0	30	1	60	49	40	2	70	81	60	1	50	40	55	1	40	50	40	1	40	50	30	2	60
2	90	100	100	1	25	0	20	2	79	100	75	2	50	49	35	2	50	100	50	2	100	100	100	1	20	0	50	1	50	30	50	2	100	100	100	1	65	50	50	2	70	50	64	1	40	50	20	1	20
2	94	98	96	2	97	100	100	2	100	100	100	1	51	51	51	1	15	8	22	2	100	100	100	1	0	0	0	2	51	51	51	2	90	95	92	2	52	60	53	1	52	51	51	2	51	51	51	1	50
2	99	99	98	2	96	100	98	1	17	0	17	2	90	100	90	2	68	50	60	2	99	99	98	1	5	0	10	2	60	50	50	2	75	95	78	2	48	50	65	2	75	50	56	2	65	50	45	1	7
1	9	20	25	2	80	95	80	2	75	80	65	1	45	40	55	1	35	40	45	2	100	100	90	1	20	35	45	1	40	40	60	2	100	100	80	2	65	45	60	2	60	55	55	2	60	75	65	2	100
2	52	48	33	2	70	63	59	2	81	86	86	2	45	100	40	1	47	50	44	2	100	100	100	1	31	0	74	2	51	60	43	1	78	33	76	2	54	51	69	2	51	49	51	1	70	39	68	1	65
2	81	51	41	2	80	90	73	1	35	45	53	2	36	49	33	2	85	69	87	2	83	91	98	1	11	5	90	2	61	92	60	2	88	75	87	1	64	37	38	2	68	61	65	1	74	31	62	1	35
1	48	38	46	1	5	10	24	2	51	51	42	1	61	48	74	2	63	38	67	2	82	70	89	1	18	35	73	1	51	51	32	2	55	83	58	2	50	56	48	2	40	63	17	2	56	44	59	2	72
1	56	50	60	2	80	100	81	2	65	95	80	1	55	50	55	2	45	60	45	2	99	100	100	1	30	0	10	1	50	50	45	2	100	100	95	1	56	47	55	2	55	55	46	2	45	53	60	1	35
1	20	35	25	2	100	100	95	2	90	100	90	2	60	80	70	1	20	10	20	2	99	100	99	1	10	0	20	2	70	75	80	2	95	100	85	2	60	80	80	2	70	60	70	1	60	40	70	1	30
2	89	85	83	1	58	62	65	1	68	69	43	2	68	71	61	1	46	57	42	2	68	66	80	1	41	39	43	1	49	61	46	2	73	77	78	2	65	75	78	1	62	70	39	1	41	39	47	2	97
1	29	36	56	2	78	95	84	2	62	75	76	2	61	78	69	1	38	25	19	2	86	95	95	1	31	10	24	1	66	36	58	2	75	95	87	2	61	74	77	1	31	46	45	2	63	86	74	2	64
2	46	45	51	2	40	52	42	1	40	47	54	2	54	54	71	1	39	53	48	2	59	68	51	1	2	1	1	1	26	37	18	2	82	69	83	1	51	51	51	1	51	51	51	2	53	47	46	2	96
2	59	68	75	2	89	82	81	1	27	38	46	1	13	30	24	2	81	77	72	2	100	100	100	1	15	15	20	1	24	27	13	2	90	98	92	2	65	55	65	2	90	77	79	2	61	71	71	2	57
1	0	0	0	2	92	100	90	2	100	100	100	1	0	0	3	1	10	0	6	2	90	95	95	1	3	0	0	1	45	51	47	2	84	80	74	1	51	51	45	2	75	81	73	2	64	75	67	1	62
2	100	100	100	2	100	100	100	2	100	100	100	2	100	100	100	2	100	100	100	2	100	100	100	2	100	100	100	2	100	99	100	2	100	65	79	2	79	90	97	2	100	100	99	2	100	100	100	1	0
2	100	100	100	2	100	100	100	2	100	100	100	1	0	1	3	2	100	99	99	2	97	99	98	2	98	99	96	2	99	98	99	2	98	98	100	2	96	96	94	1	1	3	10	1	1	1	0	2	94
2	72	67	91	2	83	92	62	1	63	75	70	2	100	93	75	2	68	84	66	2	100	76	84	1	4	12	19	1	10	11	44	2	92	92	87	1	19	21	70	2	84	76	82	2	63	61	69	2	100
1	66	60	66	2	60	76	58	2	57	73	81	2	70	67	85	2	69	80	69	1	60	76	64	2	76	64	76	2	65	77	69	2	60	79	66	2	78	71	85	2	85	71	86	2	65	81	73	2	66
1	50	50	59	2	64	100	65	1	44	73	56	2	52	51	53	1	56	33	57	2	85	94	79	1	39	0	36	1	60	60	71	2	75	86	80	2	53	50	50	2	57	45	53	1	50	39	45	2	58
2	100	100	100	2	100	100	100	2	100	100	100	2	100	100	100	2	100	99	100	2	100	100	100	2	100	100	100	1	0	1	0	2	100	100	100	1	0	0	0	2	100	100	100	1	1	0	1	2	100
2	84	85	78	1	32	45	39	2	87	91	72	2	91	74	81	2	89	75	82	2	90	74	87	2	89	78	82	2	90	75	84	2	93	83	82	2	80	89	81	2	82	77	88	2	86	76	89	2	88
2	87	83	88	2	85	86	87	2	82	85	86	2	82	84	85	1	80	82	86	2	78	83	90	1	89	89	90	2	85	91	93	2	82	86	89	2	85	90	89	2	86	88	89	2	88	90	91	2	86
2	100	95	100	2	100	100	100	2	75	76	85	2	100	90	95	2	76	86	85	2	82	94	82	1	0	0	0	1	10	3	16	2	100	100	100	2	87	77	93	2	73	91	70	2	91	100	90	2	78
1	0	0	100	2	19	100	100	2	100	100	100	2	40	60	73	2	51	51	51	1	72	60	63	1	20	0	61	2	93	51	62	2	100	100	100	2	71	82	100	1	61	51	51	2	70	96	73	2	72
2	94	81	87	2	87	76	83	2	81	71	85	2	93	80	89	2	82	89	74	2	96	91	94	1	15	0	83	2	79	86	76	2	90	79	89	2	92	80	87	2	77	91	81	2	73	62	72	2	74
2	94	96	91	2	80	100	83	2	65	87	82	1	65	0	44	2	51	59	42	2	94	95	96	1	12	0	5	1	51	59	45	2	83	93	87	2	66	71	73	1	51	54	52	2	66	50	76	2	83
1	39	51	38	2	77	92	75	2	88	97	93	2	44	63	38	1	7	98	67	2	99	99	93	1	28	0	20	2	36	100	25	2	98	100	81	2	66	85	40	2	61	89	70	1	35	5	64	2	100
2	81	78	91	2	72	91	82	2	84	77	90	2	93	69	79	1	89	69	76	2	76	84	74	1	82	65	70	2	84	63	73	2	80	65	79	1	75	66	80	2	89	68	78	1	64	83	69	2	86
2	63	53	60	1	32	42	40	2	58	57	59	2	62	63	64	2	59	73	81	2	73	87	69	2	67	71	67	1	24	35	32	2	69	79	83	1	27	40	39	2	74	59	68	1	66	59	72	2	73
1	44	28	15	2	100	100	100	2	51	100	98	2	100	84	96	2	98	95	83	2	100	100	100	1	36	41	51	1	41	21	22	2	99	93	93	1	56	46	60	1	74	84	91	1	78	84	80	2	76
2	100	100	100	2	90	100	90	2	50	75	50	2	50	65	50	1	20	18	26	2	100	100	100	1	15	5	15	1	50	50	50	2	85	95	85	1	30	26	32	1	21	21	23	2	67	82	69	1	23
2	81	82	88	1	18	19	20	2	84	83	82	2	82	85	88	2	83	84	81	2	83	87	88	1	21	13	13	1	18	15	10	2	84	91	85	1	17	20	17	2	73	74	78	2	82	81	85	2	82
2	62	60	68	2	62	71	79	2	63	80	74	2	67	74	78	2	74	71	82	2	66	75	69	2	71	76	83	2	76	75	83	2	80	72	94	2	82	75	65	2	74	82	82	2	81	81	81	2	73
2	81	91	81	2	41	90	40	2	38	100	52	2	51	73	74	1	18	0	32	2	100	100	75	1	20	0	28	1	66	35	37	2	68	100	48	2	35	91	63	2	36	38	63	2	69	85	70	2	74
2	91	81	94	2	100	100	92	2	81	100	80	1	51	30	20	2	60	61	51	2	89	100	92	1	20	0	11	2	49	50	60	2	85	87	70	2	41	51	32	2	51	51	51	2	51	51	77	1	33
2	92	95	90	2	95	81	81	2	50	60	50	1	40	19	37	1	9	9	9	2	100	99	100	1	70	3	8	1	30	8	30	2	70	75	71	1	61	14	62	2	50	77	50	2	92	90	81	2	41
2	55	50	40	2	60	90	50	2	60	70	60	2	45	60	50	1	66	40	60	2	90	80	90	1	35	15	40	2	50	50	50	2	90	75	85	1	45	50	45	1	50	35	50	2	50	50	55	1	40
2	79	100	75	2	92	97	80	2	78	74	70	2	100	100	100	2	89	73	79	2	100	96	87	2	92	85	86	1	28	18	38	2	95	97	91	2	95	88	84	2	93	82	89	2	81	88	79	2	98
1	20	25	30	2	89	96	85	2	77	86	90	2	80	93	78	2	93	78	90	2	100	98	99	1	9	2	4	2	87	76	74	2	99	99	95	2	92	80	92	1	38	32	44	2	82	94	77	2	95
1	74	70	67	1	37	64	62	1	77	61	85	2	65	66	71	2	77	63	66	1	68	61	86	2	33	58	80	2	70	94	74	2	79	67	73	2	67	74	75	2	67	45	59	2	58	69	76	2	79
1	10	10	92	2	100	100	100	2	100	100	100	2	51	100	51	2	51	100	51	2	100	100	100	1	100	0	100	2	70	100	71	2	90	100	92	2	53	100	55	2	71	100	70	1	61	0	61	2	100
2	68	75	96	2	90	93	63	2	64	92	61	2	53	76	53	1	34	35	53	2	98	96	100	1	43	0	45	1	53	36	53	1	53	53	53	1	53	53	53	2	53	53	53	1	71	34	65	1	74
2	74	70	70	2	84	84	99	2	89	80	76	2	83	90	89	1	78	66	76	2	78	77	79	1	93	68	71	1	74	75	74	2	70	85	79	2	69	74	70	2	76	68	74	2	93	78	78	2	86
2	53	53	74	2	100	100	100	2	85	94	90	2	100	100	100	2	69	52	53	2	100	100	100	1	0	2	0	1	32	21	12	2	100	100	100	1	35	37	53	2	52	53	52	2	62	99	77	2	100
1	60	70	73	2	70	60	60	2	70	60	65	1	70	70	60	2	80	70	75	2	100	95	100	1	100	100	100	1	60	65	60	2	95	90	95	1	45	50	60	2	80	90	95	2	73	70	80	2	80
2	71	71	56	2	100	99	91	2	82	81	80	2	100	100	78	1	31	53	45	2	100	100	84	1	14	0	13	2	84	84	64	2	82	100	64	2	59	54	46	2	52	50	47	1	17	47	45	1	14
2	91	96	84	1	20	6	13	2	95	97	87	2	77	83	75	1	35	31	26	2	96	98	95	1	14	1	11	1	33	30	25	2	94	95	92	1	38	32	37	1	28	24	26	2	69	78	63	1	36
2	97	100	87	2	100	100	84	2	97	98	91	2	92	89	94	1	0	0	89	2	97	97	90	1	0	0	75	2	89	90	77	2	100	100	86	2	88	83	87	1	0	5	71	2	92	89	84	2	100
2	91	73	89	2	100	92	90	2	91	95	99	2	83	91	91	2	85	81	83	2	93	92	92	2	83	76	81	2	92	92	89	2	83	85	88	2	84	85	91	2	82	84	85	1	85	88	88	2	73
1	25	26	37	1	50	50	50	2	70	76	56	2	50	50	50	1	50	50	50	2	79	80	68	1	20	21	50	1	50	50	50	2	76	77	50	2	50	50	50	1	50	50	50	2	55	58	50	2	74
1	72	50	72	2	20	100	64	1	71	46	55	2	60	51	20	1	81	82	73	2	99	100	100	1	1	0	86	1	72	53	56	1	94	52	53	1	51	53	54	2	77	74	52	1	55	6	56	2	92
2	70	60	70	2	65	100	60	2	90	100	86	2	60	90	70	2	40	55	35	2	100	100	100	1	95	100	95	2	50	50	50	2	80	75	60	2	95	90	82	1	40	40	30	2	50	60	70	1	23
2	72	94	92	1	30	5	40	2	61	88	82	1	51	51	20	1	39	52	51	2	100	100	100	1	5	0	5	1	50	50	50	2	87	95	83	1	50	41	50	2	50	50	51	1	50	50	50	2	70
2	51	85	83	2	68	66	71	2	70	70	93	1	17	42	40	1	83	84	63	2	100	100	100	1	100	100	100	1	67	69	65	1	66	51	51	2	73	45	51	2	51	51	51	2	100	100	100	2	51
2	62	58	55	2	91	100	84	2	70	93	72	2	64	100	68	1	47	0	39	2	82	100	76	1	22	1	22	2	63	70	61	2	74	100	92	2	65	70	63	2	59	63	59	2	65	81	65	1	36
2	93	100	90	2	99	98	100	2	100	100	83	2	100	100	100	2	97	79	98	2	100	100	100	1	11	0	10	2	92	77	97	2	100	99	98	2	55	50	48	2	90	96	85	2	85	89	98	2	100
2	65	83	66	2	77	80	75	1	29	14	22	2	58	51	51	2	61	74	60	2	97	99	92	1	3	0	3	2	51	57	45	2	64	64	57	2	61	77	56	1	51	51	51	2	51	51	51	1	68
2	100	100	100	1	0	0	0	2	100	100	100	2	100	100	100	2	100	100	100	2	100	100	100	2	100	100	100	1	0	0	0	2	100	100	100	1	0	0	0	2	100	100	100	1	1	0	1	2	100
2	92	92	93	1	70	20	75	2	89	90	90	1	59	50	64	2	78	79	81	2	99	99	99	1	90	9	91	1	51	51	51	2	61	62	62	2	93	93	92	1	69	34	72	1	51	51	51	2	99
1	26	26	32	2	91	100	91	2	78	75	62	2	59	88	40	1	46	28	66	2	94	96	75	1	19	15	76	1	51	51	32	1	22	35	84	1	16	31	65	1	14	19	82	2	39	58	15	1	4
2	70	55	65	1	30	10	26	2	89	82	80	2	50	50	50	2	70	69	68	2	97	99	96	1	9	0	5	2	50	50	50	2	78	72	80	2	61	71	70	2	59	68	64	2	60	61	60	1	54
1	42	56	58	1	24	48	46	2	70	59	82	2	70	67	85	1	20	29	43	2	92	95	99	1	17	25	13	2	62	47	34	2	91	84	79	2	70	82	88	2	92	88	94	1	24	37	18	2	78
2	100	69	67	1	31	58	46	2	86	100	84	2	34	100	58	2	30	73	36	2	100	100	100	1	10	0	37	1	61	17	76	2	100	100	100	2	27	37	29	2	67	50	36	2	22	70	17	1	13
2	70	70	60	2	80	100	70	2	70	100	70	2	50	60	50	1	35	0	30	2	90	100	90	1	20	0	20	2	40	50	30	2	80	80	75	2	35	50	35	1	30	45	40	2	45	50	45	2	70
2	90	90	84	2	83	83	80	1	93	89	83	2	84	88	95	2	81	91	82	2	97	96	91	2	91	85	85	2	80	88	89	2	78	100	91	1	80	83	85	2	75	84	92	2	87	86	89	2	75
[truncated: 350 more columns]
