# Supplementary material for: Using meta-predictions to identify experts in the crowd when past performance is unknown
Source: PLoS One. 2020 Apr 24;15(4):e0232058. doi: 10.1371/journal.pone.0232058 (PMC7182234; doi:10.1371/journal.pone.0232058)
Supplement: S1 File — (ZIP) [file pone.0232058.s003.zip › AnalysisCode/Raws/r2_outcomes.xlsx]

## Sheet: r2_outcomes
1	1	5	In physics, work is measured in Joules
2	0	2	Canine teeth are used for grinding food
3	0	4	As the temperature increases, the solubility of gasses increases
4	0	1	Magnets can stick to fridge doors because fridge doors contain a lot of plastic
5	1	3	The deltoid muscle is located at the shoulders
6	0	3	Amphibians are warm blooded
7	1	2	The liver removes toxins from the blood
8	1	1	The moon shines at night because it reflects light from the sun
9	0	5	Microwaves contain more energy than visible light
10	1	5	In physics, U-values measure how effective a material is an insulator
11	1	3	Reptiles are vertebrates
12	0	1	Rhinoceros are carnivores
13	1	4	Asexual reproduction produces genetically identical offspring
14	1	5	The acceleration of an object depends on the mass of the object
15	0	4	Hurricanes usually only form if the sea temperature is less than 80 degrees Fahrenheit
16	1	5	Heat transfers through outer space by radiation
17	0	1	Rabbits are omnivores
18	1	3	Butter contains little or no protein
19	0	2	Materials that let electricity pass through them easily are called insulators
20	0	5	In physics, kinetic particle theory links the movement of particles to chemical energy
21	1	3	Mercury is the closest planet to the Sun
22	0	2	Seasons are caused by the Earth's rotation around the Sun
23	0	1	Ducklings are adult ducks
24	0	4	White blood cells produce antigens to neutralize pathogens
25	0	5	Kryptonite is commonly used as fuel in nuclear reactors to generate energy
26	0	1	Crocodiles are mammals
27	1	3	Carbon dioxide in the air is absorbed by plants
28	1	3	The spleen filters blood and recycles old red blood cells
29	1	2	Dandelions disperse their seeds by wind
30	1	2	In physics, force is measured in Newtons
31	1	4	Voluntary muscles are controlled by the cerebrum
32	1	5	The rate at which an object transfers thermal energy depends on its surface area
33	0	4	Hydrogen is a noble gas
34	1	4	A country's carbon footprint measures their impact on the environment
35	0	4	Epinephrine is a hormone prescribed to treat diabetes
36	1	3	The most abundant gas in the Earth's atmosphere is Nitrogen
37	0	5	Convex lenses are used to correct for short-sightedness
38	0	4	The mass of an element equals the number of protons and electrons in one atom
39	0	2	Sedimentary rocks are formed from cooled lava or magma
40	0	1	Pitch describes the loudness of sounds
41	0	3	The female reproductive cell is called a zygote
42	0	3	Mitochondria are the cell's control centre
43	1	5	Gamma radiation is the most dangerous type of nuclear radiation
44	0	2	Baby horses are called ponies
45	0	2	Respiration is the life process by which an organism synthesizes nutrients from sunlight
46	0	3	Electrons are found at the centre of an atom
47	1	5	Alpha radiation is commonly used to sterilize medical equipment
48	1	1	A famine is when there is not enough food for people to eat
49	1	1	The speed of an object equals the distance it is travelling over time
50	1	1	Tadpoles lose their tails when they change into an adult frog
51	0	1	Elephants are carnivores
52	0	5	Heat transfer between objects occurs faster as the temperature difference between them decreases
53	1	1	Water boils at 100 degrees Celsius at sea level
54	0	5	When a charge flows through a resistor, it becomes positively charged
55	1	2	Penguins are not naturally found in the north pole
56	1	4	A catalyst has no effect on the equilibrium of a chemical system
57	0	3	Red blood cells help your body fight pathogens
58	1	4	In an ammonia molecule, hydrogen and nitrogen atoms share electrons
59	0	3	Co is the symbol for Copper in the periodic table
60	0	5	In physics, pressure is measured in Coulombs
61	0	2	A solar eclipse occurs when the earth blocks the sun's light from reaching the moon
62	1	5	Atoms of an element always have the same number of protons
63	0	3	Joints attach muscles to the skeleton
64	1	2	Herbivores are also known as primary consumers in the food chain
65	1	1	Giraffes are born with long legs and necks
66	0	5	In physics, electrical current is measured in Volts
67	1	4	Electrons are lost or gained by atoms in ionic bonding
68	1	1	A two year-old human is a toddler
69	1	5	Infrared radiation has a longer wavelength than visible light
70	0	4	In humans, the adrenal glands are found in the brain
71	0	5	As the speed of a car increases, air resistance decreases
72	0	1	Birds are not reptiles
73	1	3	Animal cells do not contain chloroplasts
74	1	3	Polar bears have a thick layer of fat for insulation
75	1	1	Snails are animals
76	0	2	Newts are commonly found in a desert environment
77	1	2	Magnets are commonly made of iron
78	0	3	Glass is an electrical conductor
79	0	4	Earthquakes most commonly occur at the centre of tectonic plates
80	1	1	Calves are baby cows
81	1	2	Cellular respiration is the process of turning food into energy
82	0	2	Cotton is a synthetic material
83	1	1	Crabs have special front legs known as claws
84	1	4	Antibiotics are ineffective against viruses
85	0	1	Farm animals typically sleep on beds made of wool
86	1	3	Light travels faster than sound
87	1	5	The direction of a magnetic field is perpendicular to a wire carrying a current
88	1	2	Ultraviolet light is invisible to the human eye
89	0	5	The loudness of a sound wave is determined by its frequency
90	0	3	Bleach is a strong acid
91	1	2	A lack of Vitamin C causes scurvy
92	0	4	During photosynthesis, chemical energy is converted into light energy
93	1	4	A subsistence farmer is a farmer who focuses on raising animals and growing crops to feed their family
94	1	4	Selective breeding results in an increased risk of diseases in the population
95	0	4	Elements in the standard periodic table are arranged in terms of atomic mass
96	0	1	Baby chickens are called hens
97	0	2	The retina is the nerve that takes signals from the eye to the brain
98	1	4	Combustion reactions are typically irreversible
99	1	2	Snakes need to shed their skin regularly as they grow
100	0	3	Penicillin, yeast, and mold are examples of bacteria
101	1	2	Gestation is another name for pregnancy
102	1	4	Darwin's theory was not widely accepted when it was first published in the late 19th century
103	1	2	Sandpaper is typically made of sheets of paper or cloth coated with abrasive material
104	1	3	Cl is the symbol for chlorine in the periodic table
105	0	2	It takes the Earth one year to rotate once on its axis
106	1	1	Flashlights produce light from electricity stored in batteries
107	0	5	A cell or a battery produces an alternating current
108	0	4	GNP measures total value of goods and services produced within the country in a single year
109	0	5	Infrared radiation is typically used to sterilize medical equipment
110	0	1	Hamsters hate to run
111	1	1	The elbow is a joint
112	1	1	Baby eagles typically learn to fly before they leave the nest
113	0	2	An impermeable material is one that allows water to pass through it easily
114	1	2	Rice is typically a good source of carbohydrates
115	1	2	In winter, nights are longer than days
116	1	2	Electromagnets are temporary magnets
117	0	4	The amount of water in the body is regulated primarily via thyroid gland
118	1	4	Hurricanes usually form over tropical seas
119	1	2	Flour is made from ground grains or roots
120	0	3	The heart is made of muscle cells known as smooth muscle
121	0	1	Lizards typically have six legs
122	0	5	The center of mass of a regular-shaped object is always located in the center of the object
123	0	2	The sides of a river are called the channels
124	0	5	Thermal energy naturally only flows from colder to hotter objects
125	0	1	Magnets attract plastic
126	1	1	Caterpillars turn into pupa before becoming a butterfly
127	0	4	Fractional distillation uses the tensile strength of substances in crude oil to separate them
128	1	4	Hydrogen gas is typically given off when group 1 elements react with water
129	1	5	In physics, the weight of an object is equal to the object's mass times gravity
130	0	4	An alkali is a substance that produces hydrogen ions when added to water
131	0	5	Ultrasound refers to sound waves with frequencies below the audible limit of human hearing
132	1	5	Convection of heat cannot occur for solids
133	1	3	Pupils constrict depending on the amount of light
134	0	1	Soap bubbles are mostly filled with water
135	1	2	Nylon is a synthetic material
136	1	2	When water boils it turns into steam
137	0	2	Water is an opaque material
138	0	1	Clay softens when heated in a kiln
139	0	3	A full moon occurs when the Sun is completely illuminated by the Moon
140	0	3	The muscular wall that separates the left and right sides of the heart is called the ventricle
141	0	4	Increasing the number of impermeable rocks in rivers help decrease the flood risk
142	1	1	Tortoises do not have flippers
143	1	5	Fiber optic broadband is an example of an application of total internal refraction
144	1	1	Crows build their nests in trees
145	1	1	Children can typically walk by the time they become a toddler
146	0	1	Baby kangaroos are called pups
147	0	5	In physics, force equals mass times velocity
148	1	5	Step-down transformers help reduce the voltage supplied to each appliance from the mains electricity
149	1	2	Infrared light is invisible to the human eye
150	1	3	Ribosomes are small organelles composed of RNA
151	0	5	A vacuum can be used to induce a potential difference at the ends of a coil of wire
152	1	2	Rubber is not attracted to magnets
153	1	3	The top layer of the earth is called the crust
154	1	4	Brass is an alloy containing primarily copper and zinc
155	0	3	The female reproductive cell is called a blastocyst
156	1	4	The maximum number of electrons in the first electron shell is 2
157	1	1	It is possible to smell scents inhaled only through the mouth
158	1	5	Energy is measured in Joules
159	1	5	Infrared radiation generally cannot pass through walls
160	0	3	Strong alkalis have a sour taste
161	1	3	Incisors are the eight teeth in the front and center of your mouth
162	0	2	Amperes are a measure of mass
163	1	3	The muscle system makes up about half the weight of the average male body
164	1	4	Food cooks faster in boiling vegetable oil than in boiling water
165	0	4	One disadvantage of biofuels is that they are carbon neutral
166	0	4	Height is an example of discontinuous variation in a trait
167	0	4	Hormones are transported around the body via the peripheral nervous system
168	1	3	The heart is divided into multiple chambers
169	0	2	Oxygen is a product of respiration
170	0	2	Crocodiles give birth to live young
171	0	2	Metres is a measure of volume
172	0	3	Argon is a halogen
173	0	5	In physics, Coulombs are the units for power
174	0	3	The smallest bone in the human body is found inside the wrist
175	1	1	Hot steel is easier to shape than cold steel
176	1	4	Pressure directly affects the solubility of gases in water
177	1	3	A pH number of 14 indicates a strong base
178	0	5	In physics, kinetic energy is equal to mass times velocity
179	0	1	Magnets commonly have three poles
180	0	2	Glass is a metal
181	1	5	Resistance in a circuit can be calculated by measuring current and voltage
182	0	5	In physics, the unit for charge is Ohms
183	1	1	Gorillas typically live in forests
184	0	4	Voluntary muscle messages are processed in the medulla of the brain
185	1	5	Heat exchangers can be used to convert wasted heat energy into a useful source of power
186	0	3	Rock formations found in caves that extend upwards are called stalactites
187	1	4	When contours on a map are very close together, it indicates a steep slope
188	0	2	Vitamin B can be synthesised by the body from exposure to sunlight
189	0	3	Caveology is the science that involves studying caves and exploring them
190	1	5	Wood is a poor conductor of heat
191	1	4	The hormone progesterone is secreted by the ovaries
192	0	1	Insects are part of Rabbits' diets
193	0	1	Frogs usually lay their eggs in sand
194	1	3	Ca is the symbol for calcium in the periodic table
195	1	3	The testes produce a hormone called testosterone
196	0	1	Herbivores eat both plants and animals
197	1	5	An advantage of overhead electrical lines compared to underground lines is that they are cheaper to repair
198	1	4	Aluminum is a widely used metal for its light and malleable properties
199	0	3	Babies are considered full term at 30 weeks
200	0	4	Decane splitting into octane and ethene is an example of a polymerization reaction
201	0	1	Fish are not considered animals
202	1	2	The source of power in an electrical circuit comes from the battery
203	1	3	A newly fertilized human egg cell is called a zygote
204	1	2	Oak trees produce acorns
205	0	4	Skin and bones are two organs that form part of the auxiliary nervous system
206	1	4	Penicillin was the first antibiotic to be discovered
207	0	4	Ionic bonding holds the atoms together in water
208	1	5	An increase in current through a wire exposed to a magnetic field will also increase the force experienced by the wire
209	0	1	Goslings are baby ducks
210	1	5	As a substance changes state from liquid to gas, the amount of energy particles have increases
211	0	2	The Moon's orbit of the Earth lasts approximately 24 hours
212	1	4	Suffocation is the main cause of death from avalanches
213	1	3	Hedgehogs are nocturnal and hibernate during the winter
214	1	5	In physics, the momentum of an object is equal to the mass of the object multiplied by its velocity
215	1	1	Ferns typically grow on the ground in forests
216	0	5	If a person's mass is 65 kilograms, their weight on Earth would be close to 65 newtons
217	1	2	Gold, iron, and copper are all types of metals
218	0	1	The speed of an object is measured in Volts
219	1	2	The spinal nerves take signals from the ear to the brain
220	0	4	Covalent bonding holds the atoms together in sodium chloride
221	0	3	Sound frequency is measured in Joules
222	0	4	Sensory neurons are responsible for sending messages from the brain to different glands in the body
223	0	5	When a vehicle is in motion, the air resistance it experiences is a much lower force than the friction with the road
224	1	2	Flowering plants produce many seeds which never grow
225	1	4	Photosynthesis is an example of an endothermic reaction
226	0	2	Magnets are usually made of plastic
227	0	2	Mass is measured in Newtons
228	0	4	The addictive substance in alcohol is called propanol
229	0	2	Butter is liquid at room temperature
230	1	2	Balloons are examples of gases trapped inside a solid
231	0	5	In physics, pressure is equal to unit area divided by force
232	1	4	Scurvy and anemia are diseases not caused by bacteria or viruses
233	1	5	In a physics, current is defined as the flow of electrons through a circuit
234	0	3	Plasma cells carry and release antibodies to help fight foreign pathogens
235	0	3	Lithium is the only metal that is liquid at room temperature
236	1	5	In physics, energy can be transferred, stored, and dissipated
237	0	1	The leaves of the carrot plant are the most common part of the carrot plant eaten by humans
238	0	2	Light travels at approximately 300,000 miles per second in a vacuum
239	0	5	In a circuit, power refers to the rate at which energy is absorbed
240	1	4	The estimated age of the earth is approximately 4.5 billion years
241	0	2	Sound waves travel down the ear canal before hitting retina
242	0	2	The moon generates its own light
243	0	3	Light travels slower in air than water
244	1	4	Earthquakes and volcanoes typically occur at the boundaries of tectonic plates
245	0	5	If a charge flows through a resistor in a circuit, the resistor becomes negatively charged
246	0	1	Baby swans are called ducklings
247	1	1	Squirrels commonly live in trees
248	1	3	When a female's body releases an egg it is known as ovulation
249	0	4	Organisms working together to gain an advantage in competition is an example of parasitism
250	1	5	In physics, the rate of evaporation is determined by both temperature and the surface area of the liquid
251	0	3	The hip is an example of a hinge joint
252	1	1	Trampolines typically contain dozens of coiled springs
253	0	1	Baby leopards are called calves
254	0	1	Most wood is typically harder than steel
255	0	2	In plants, germination is when seeds leave the parent plant
256	0	1	Alligators are mammals
257	1	1	Walls are considered opaque because they do not let light through
258	1	3	Lymphocytes are a type of white blood cell that help your body fight pathogens
259	1	3	Fe is the symbol for iron in the periodic table
260	0	4	Nitrogen can typically form up to two covalent bonds
261	1	2	Mitosis and Meiosis are two types of cell division
262	1	3	Our solar system is located in the Milky Way galaxy
263	0	2	Cotton is a material harvested from animals
264	1	2	Steel is made from a mixture of iron and other elements
265	0	5	The frequency of a simple pendulum that oscillates 5 times per second is 5,000 Hertz
266	0	3	Both penguins and sharks have developed gills for breathing underwater
267	0	1	Rowdy means the opposite of noisy
268	0	5	The terminal velocity of an object is reached when the object's acceleration exceeds 0
269	1	1	Butterflies usually lay their eggs on leaves
270	1	4	Hydrochloric acid in the stomach is an example of passive immunity in the body
271	1	1	There are receptors for temperature on most of our skin
272	0	4	The atomic number of an element tells us the number of neutrons in the nucleus
273	0	3	The kneecap is also known as the radius
274	1	4	Smallpox was the first disease for which a vaccine was produced
275	0	5	Matte, black surfaces are typically the best reflectors of heat
276	0	5	In physics, U-Values measure how effective a material is at absorbing carbon dioxide
277	0	3	Br is the symbol for bronze in the periodic table
278	1	3	Food from the esophagus enters the stomach
279	1	1	Woodpeckers live in trees
280	0	1	Crabs are amphibians
281	1	2	Marble is a naturally-occurring material
282	1	1	Water freezes at 0 degrees Celsius at sea level
283	0	2	Seals, sharks, and whales are all classified as mammals
284	1	3	Adaptation is when species develop characteristics over time which allow them to survive better in their environment
285	0	4	The vacuoles of the cells are the main organelle involved when cloning animals from adult cells
286	1	3	Plasma is the fluid in the body which is a mixture of water, minerals, nutrients, proteins, and other substances
287	1	3	Canine teeth are used to hold and tear apart food
288	1	5	X-rays are part of the electromagnetic spectrum
289	0	3	The kidney produces acids and enzymes to help to kill bacteria and other infectious organisms consumed by a person
290	1	5	The force experienced by a current-carrying wire can be reversed by reversing the direction of current/magnetic field
291	1	4	The last ice age occurred during the Jurassic period
292	1	5	Porcelain does not allow electricity to flow through it easily
293	1	2	Mosses are classified as plants
294	1	1	Lights contain a bulb that glows to produce light
295	0	4	Electrons are found in the nucleus of a atom
296	1	1	Matchboxes contain flammable material
297	1	4	The main impact of deforestation is the loss of habitat for various living species
298	0	3	White blood cells are also known as cytoplasm
299	1	5	If an elastic material passes its point of proportionality, it will lose its elasticity and not return to its original size and shape
300	0	5	In physics, the current of a resistor is inversely proportional to the potential difference across it
301	0	2	Heavier objects have less momentum than lighter objects moving at the same speed
302	0	1	Foxes have wool to keep them warm
303	1	3	Mg is the symbol for magnesium in the periodic table
304	0	5	Sound waves and electromagnetic waves are examples of longitudinal waves
305	0	1	Convex lenses are commonly used to help people with hearing disabilities
306	0	4	Hydrocarbates are essential to a balanced human diet
307	1	2	Jaguars are commonly found on the American continents
308	0	4	Energy changes in chemical reactions are commonly measured in kilowatts
309	0	1	Baby tigers are called kittens
310	1	1	Rubber is commonly used for its elastic properties
311	0	3	The largest lymphatic organ is the liver
312	0	2	Pandas originate from Egypt
313	0	4	A substance with a pH of 8 is a strong acid
314	1	3	In physics, pressure is measured in Pascals
315	1	3	Stored energy due to gravity is called potential energy
316	1	3	The nucleus is the cell's control centre
317	1	5	When two different insulating materials are rubbed against each other, they become electrically charged
318	1	3	Sandstone (which is grainy, crumbly and may contain fossils) is an example of sedimentary rock
319	0	4	Buildup of glucosic acid is responsible for causing cramps after exercise
320	0	2	Light travels more slowly through air than glass
321	1	4	Selective breeding results in a smaller gene pool
322	1	2	Insects and wind are common methods of pollination in plants
323	0	3	Antibodies are the immune system's first line of defense
324	0	5	In a circuit, a fuse can be reset after it is triggered
325	1	3	The central nervous system consists of the brain and the spinal cord
326	1	1	Batteries store chemical energy
327	0	4	Increased pressure speeds up the rate of chemical reactions in both gases and liquids
328	1	2	In physics, gravity is a force
329	1	5	In physics, the stability of an object can by increased by lowering its center of mass
330	1	2	Woodlice typically live in dark places
331	0	2	The ovary of a plant grows into a flower
332	1	3	The loudness of sound is measured in decibels
333	1	1	At night, you cannot see the Sun
334	1	2	Centimetres are a measure of length
335	0	3	Arteries also carry lymphatic fluid to the capillaries
336	1	4	Tsunamis are common secondary effects from earthquakes
337	0	1	Dolphins typically live in swamps
338	1	5	Coal, gas, and oil are all examples of fossil fuels
339	1	1	Sounds that are too loud can damage our hearing
340	0	5	Xenon is a fuel commonly used in nuclear power
341	0	1	Bats are classified as birds
342	1	4	There are four covalent bonds involved in a methane molecule
343	0	4	Sedimentary rock typically form as a result of extremely high pressure or heat
344	1	5	In physics, the turning effect of a force is known as a moment
345	0	4	Nitrogen is the element that has 6 electrons
346	1	5	Knowing an appliance's power consumption and potential difference would allow someone to calculate the current
347	1	5	The purpose of the turbine in a power station is to turn the generator which produces electricity
348	1	1	Balloons containing helium will float higher in air than balloons containing carbon dioxide
349	1	2	Wool is commonly used for knitting
350	0	4	Bacteria are the primary source of energy for most food chains
351	0	1	The knee is a muscle
352	0	4	Low atmospheric pressure lead to periods of drought
353	1	2	Cactuses have modified leaves known as spines
354	1	4	Carbon dioxide is an essential component required for photosynthesis
355	1	1	Planes have wheels that help them move on the ground
356	0	5	The smaller the heat difference between two objects, the faster the heat transfer between them
357	0	1	Modern trains usually run on steam
358	0	2	Kangaroos are commonly found in South Africa
359	1	4	Some vaccines contain the live pathogen that has been treated to make it harmless
360	1	2	School playgrounds are commonly made of tarmac or concrete
361	0	2	Iron, copper, and nylon are all examples of metals
362	1	4	An increase in pH is an example of an abiotic change in the environment
363	1	4	The surface area to volume ratio for nanoparticles is much greater than that of larger particles
364	0	3	Red blood cells are also known as leukocytes
365	0	2	Pollination describes the moment a seed begins to grow
366	1	1	Birds commonly eat seeds from plants
367	1	4	Most of the Nitrogen that plants use are absorbed through their roots
368	1	2	Plants make their own food from sunlight
369	0	1	The engine of a car is typically found in the back of the car
370	0	2	Erosion occurs when rivers deposit rocks and soils as they flow
371	1	1	Cats often lick their own fur
372	0	5	Geothermal energy refers to heat energy produced in underground nuclear power stations
373	1	4	The first two electron shells in Neon are fully filled with electrons
374	0	3	White blood cells form blood clots when bleeding occurs
375	0	5	Kryptonite is a fuel commonly used in nuclear reactors
376	1	3	The cerebrum makes up the majority of the brain
377	0	3	The lungs are the largest organ of the body
378	0	3	Junctions in the nervous system are known as axons
379	0	4	When international aid is given directly from one country to another, it is called multilateral aid
380	1	1	Cakes are commonly made from flour, butter, and eggs
381	1	5	If the voltage in a circuit remains constant but the resistance is increased, current decreases
382	0	1	Fish have fur to keep them warm
383	1	5	Refraction can be defined as the change in direction of light as it passes from one medium to another
384	0	5	In physics, DC electricity refers to a current that can travel bi-directionally
385	0	3	Bile is produced in the gall bladder and stored in the liver
386	0	5	Infrared radiation travels at a speed slower than wavelengths of light with higher frequencies
387	0	2	Pollen grains are typically stored underneath a plant's petals
388	0	5	For an elastic material, Boyle's law describes the relationship between stretch and the force applied
389	0	2	The south pole of a magnet will repel the north pole of another magnet
390	1	1	Flour is made from wheat
391	1	5	In physics, work done is equal to the force needed to move an object multiplied by the distance it moved
392	0	5	Aluminum is typically a good insulator against heat loss
393	0	3	The hip bone is an example of the axial skeleton
394	1	5	A sound wave with a long wavelength will have a low pitch
395	1	3	The majority of elements in the periodic table are metals
396	1	4	The core of the earth is the hotter than its outer layers
397	0	3	The human male sex cell is known as the gonads
398	1	2	The opposite of rough is smooth
399	0	1	Plastics are generally less flexible than wood
400	1	3	Cooled magma is not a common component of limestone
401	1	2	Modern roads are commonly covered in tarmac
402	1	2	Opaque means the opposite of transparent
403	1	3	The diaphragm is located underneath the lungs and functions to help us breathe
404	1	5	In physics, the unit for resistance is Ohms
405	0	4	The kiwi is an extinct flightless bird that lived on the island of Mauritius
406	1	1	Candles are commonly made of wax
407	0	2	Litres is a measure of length
408	1	5	In kinetic particle theory, all collisions within a system are assumed to be elastic
409	1	1	Our tongues have several types of taste receptors
410	1	5	Infrared radiation was first discovered over 200 years ago
411	0	4	Secondary industries dominate the market in emerging economies
412	0	5	The two most common forms of waste energy are heat and kinetic energy
413	0	2	The seeds of a flowering plant grow into fruit
414	0	5	The Doppler effect describes a decrease in the frequency of a wave as the source and observer meet
415	1	1	Piano keys increase in pitch when moving from left to right
416	0	1	Yachts move primarily due to the ocean currents
417	1	2	Mosses are rarely found in desert environments
418	1	2	Rubber is a poor conductor of electricity
419	1	5	Shiny, white surfaces are typically poor absorbers of heat
420	0	2	Plastic is a good conductor of electricity
421	0	3	Molars (teeth) are mostly used to hold and tear food apart
422	0	2	Respiration is the life process by which food is transformed into energy
423	0	2	A brittle material is one that absorbs liquids easily
424	1	3	Na is the symbol for Sodium in the periodic table
425	1	3	Blood exits the human heart through the ventricles
426	0	5	Electrostatic force is the centripetal force responsible for the circular motion of planets orbiting the Sun
427	1	3	The cell membrane separates the interior of a cell and the exterior fluid surrounding a cell
428	0	3	The voice box is also known as the epiglottis
429	1	2	Carbohydrates provide the body with a source of energy
430	0	3	The Cochlea is part of the outer ear
431	0	3	Phosphorus is a metal
432	1	4	Plant cells are easier to clone than animal cells
433	0	3	The anvil is an inner ear structure filled with fluid
434	1	3	The Arctic Hare change their coat colour depending on the season
435	0	3	Neutral substances have a pH of 1
436	1	2	Ceramics are not considered metals
437	0	1	Metals are bad at absorbing heat
438	1	1	Fish commonly have multiple types of fins
439	1	3	Images appear on the retina upside down
440	1	4	It is common for the dominant male lion in prides to chase some of the male cubs away as they approach sexual maturity
441	1	4	Estrogen is commonly produced in the adrenal glands
442	1	2	Caterpillars become a cocoon before turning into butterflies
443	0	1	Daffodils are usually blue in color
444	0	5	In physics, evaporation can be described as low energy particles breaking free of the liquid at the surface
445	0	2	The Earth's orbit of the sun lasts approximately 24 hours
446	0	3	When the triceps contract, they extend the leg at the knee joint
447	1	4	Isotopes have the same number of protons, but different number of neutrons
448	0	4	Asexual reproduction produces genetically identical offspring due to fusion of gametes
449	1	2	In chemistry, a solution is when one material dissolves in another
450	1	1	Objects that contain a lot of air float easily in water
451	0	1	Most plants are red in color
452	1	2	Reindeer are native to northern Europe
453	0	2	Green objects absorb green light, but reflect all other colours
454	1	3	The pitch of a string increases as the vibration frequency increases
455	1	5	Electrical current is defined as the flow of electric charge
456	0	3	The most reactive group 1 element in the periodic table is Lithium
457	1	5	The amount of electrical energy transferred to an appliance depends on its power and the length of time it is switched on
458	0	4	Subsistence farming is when crops are cultivated by farmers to be sold commercially
459	0	3	Fingers and toes have joints called ball-and-socket joints
460	1	1	Eagle owls are classified as birds
461	1	1	Hearing aids are commonly used by people with hearing disabilities
462	0	5	Both rough and smooth surfaces experience the same level of frictional force
463	0	1	The velocity of an object is measured in hours per minute
464	0	2	Glass is usually malleable
465	0	3	The pulmonary artery pumps blood back into the left ventricle of the heart
466	0	5	The size of an electric current depends on the flow of neutrons in the circuit
467	0	4	Organisms that are tolerant of high levels of salt, high temperatures, or high pressures are called extremophages
468	0	4	Filtration is commonly used to accurately measure volumes of liquids required for chemical reactions
469	1	4	Antibiotic resistance in bacteria arises due to random mutations
470	1	2	Beans are a good source of protein
471	0	1	Most wavelengths of visible light cannot pass through transparent objects
472	1	5	Watts refers to the flow of Joules per second
473	1	5	Specific heat capacity refers to the amount of heat needed to raise a system's temperature by one degree
474	0	1	Omnivores only eat meat
475	0	4	Electrolysis is the process of splitting substances up using heat energy
476	0	4	Random mutations in DNA are a common cause of mass extinction in a species
477	0	1	Spiders typically have twelve legs
478	1	3	The brain's frontal lobe is responsible for most higher-order functions such as planning, problem-solving, judgement, and creative thought.
479	1	4	All organic compounds contain the element carbon
480	0	5	If the voltage in a circuit is increased whilst the resistance remains constant, the current stays the same
481	1	4	Enzymes are commonly used to cut out specific genes to place into other organisms
482	0	1	Children typically learn to talk before they can walk
483	0	1	Glass is commonly used in construction because it is opaque
484	1	4	Deforestation is considered one of the main contributors to the greenhouse effect
485	1	5	A kettle will have a power of 100 watts if it transfers 1,000 joules of energy in 10 seconds
486	0	2	Aluminum is made from melted plastics
487	0	4	Eye color is an example of continuous variation in a trait
488	1	4	Transition elements are commonly used as catalysts in chemical reactions
489	1	1	Tadpoles hatch from frogs' eggs
490	0	4	Metallic bonds are typically stronger than covalent bonds
491	1	1	Tomatoes grow on plants
492	0	5	In physics, the unit for current is Volts
493	1	5	As you dive deeper into the ocean, the hydrostatic pressure of the water increases
494	0	5	The force applied to a current-carrying wire can be increased by decreasing the magnetic field
495	1	1	Daylight is commonly used for drying clothes
496	1	3	Epilepsy is a disorder of the nervous system
497	0	2	Condensation is when a solid turns into a gas
498	1	4	The pituitary gland is found in the brain
499	0	5	A concave lens magnifies the perceived size of an object
500	1	3	In the periodic table, each period refers to a horizontal row
